# Supplementary material for: Assessment of current use pesticides in flowers, pollen provision, and wild bees: HPLC-ESI-MS/MS method development and field implementation
Source: Anal Bioanal Chem. 2025 Jun 11;417(18):4199–213. doi: 10.1007/s00216-025-05935-8 (PMC12276102; doi:10.1007/s00216-025-05935-8)
Supplement: Supplementary file 1 — Supplementary file1 (XLSX 166 KB) [file 216_2025_5935_MOESM1_ESM.xlsx]

## Sheet: SI 1 List of Standards
Table S1 List of Standards
Group	Analyte
Fungicid	Azoxystrobin
Fungicid	Benalaxyl
Fungicid	Bixafen
Fungicid	Boscalid
Fungicid	Cyazofamid
Fungicid	Cyflufenamid
Fungicid	Cymoxanil
Fungicid	Cyprodinil
Fungicid	Difenconazole
Fungicid	Dimethomorph
Fungicid	Dimoxystrobin
Fungicid	Epoxiconazole
Fungicid	Fenpropimorph
Fungicid	Fluazinam
Fungicid	Fludioxonil
Fungicid	Fluopicolide
Fungicid	Fluopyram
Fungicid	Iprovalicarb
Fungicid	Kresoxim methyl
Fungicid	Mandipropamid
Fungicid	Metalaxyl
Fungicid	Metconazole
Fungicid	Metrafenone
Fungicid	Myclobutanil
Fungicid	Paclobutrazol
Fungicid	Penconazole
Fungicid	Pencycuron
Fungicid	Picoxystrobin
Fungicid	Prochloraz
Fungicid	Propamocarb
Fungicid	Proquinazid
Fungicid	Pyraclostrobin
Fungicid	Pyrimethanil
Fungicid	Spiroxamine
Fungicid	Tebuconazole
Fungicid	Trifloxystrobin
Herbicid	2,4-D
Herbicid	Aminopyralid
Herbicid	Bentazone
Herbicid	Bromoxynil
Herbicid	Carfentrazone-ethyl
Herbicid	Chloridazon
Herbicid	Chlortoluron
Herbicid	Clomazone
Herbicid	Diflufenican
Herbicid	Dimethenamid-P
Herbicid	Ethofumesate
Herbicid	Flazasulfuron
Herbicid	Florasulam
Herbicid	Flufenacet
Herbicid	Fluroxypyr
Herbicid	Flurtamone
Herbicid	Foramsulfuron
Herbicid	Isoproturon
Herbicid	Lenacil
Herbicid	MCPA
Herbicid	Metamitron
Herbicid	Metazachlor
Herbicid	Metobromuron
Herbicid	Metolachlor-S
Herbicid	Metsulfuron-methyl
Herbicid	napropamide
Herbicid	Pendimethalin
Herbicid	Picloram
Herbicid	Propaquizafop
Herbicid	Propyzamide
Herbicid	Prosulfocarb
Herbicid	Quinmerac
Herbicid	Quizalofop-P-P
Herbicid	Terbuthylazine
Herbicid	Tribenuron-methyl
Herbicid	Tritosulfuron
Insecticid	Acetamiprid
Insecticid	Chlorantraniliprole
Insecticid	Clothianidin
Insecticid	Cyantraniliprole
Insecticid	Dimethoate
Insecticid	Etofenprox
Insecticid	Fenoxycarb
Insecticid	Fenpyroximate
Insecticid	Flonicamid
Insecticid	Flupyradifurone
Insecticid	Hexythiazox
Insecticid	Imidacloprid
Insecticid	Indoxacarb
Insecticid	Methiocarb
Insecticid	Pirimicarb
Insecticid	Pymetrozine
Insecticid	Spinosad A + D
Insecticid	Sulfoxaflor
Insecticid	Tebufenozide
Insecticid	Thiacloprid
Insecticid	Thiamethoxam

## Sheet: SI 2 MRM Data
Table S2 MRM Data
Quantifier
Name	Precursor Ion	Product Ion	Uncertainty	Ion Polarity
Propamocarb	189,2	102,0	Relative	Positive
	Qualifier
	Precursor Ion	Product Ion	Rel. Resp.	Uncertainty	Ion Polarity
	189,2	144,0	21.1537	20	Positive
	189,2	74,0	56.8312	20	Positive
Quantifier
Name	Precursor Ion	Product Ion	Uncertainty	Ion Polarity
MCPA	199,0	141,0	Relative	Negative
	Qualifier
	Precursor Ion	Product Ion	Rel. Resp.	Uncertainty	Ion Polarity
	201,0	143,0	32.533	20	Negative
Quantifier
Name	Precursor Ion	Product Ion	Uncertainty	Ion Polarity
Cymoxanil	199,1	128,0	Relative	Positive
	Qualifier
	Precursor Ion	Product Ion	Rel. Resp.	Uncertainty	Ion Polarity
	199,1	110,9	21.4296	20	Positive
	199,1	83,0	21.3851	20	Positive
Quantifier
Name	Precursor Ion	Product Ion	Uncertainty	Ion Polarity
Pyrimethanil	200,1	82,0	Relative	Positive
	Qualifier
	Precursor Ion	Product Ion	Rel. Resp.	Uncertainty	Ion Polarity
	200,1	106,9	62.1819	20	Positive
	200,1	77,1	58.3261	20	Positive
Quantifier
Name	Precursor Ion	Product Ion	Uncertainty	Ion Polarity
Metamitron	203,1	77,0	Relative	Positive
	Qualifier
	Precursor Ion	Product Ion	Rel. Resp.	Uncertainty	Ion Polarity
	203,1	175,1	69.0292	20	Positive
	203,1	104,1	89.9788	20	Positive
Quantifier
Name	Precursor Ion	Product Ion	Uncertainty	Ion Polarity
Aminopyralid	207,0	134,0	Relative	Positive
	Qualifier
	Precursor Ion	Product Ion	Rel. Resp.	Uncertainty	Ion Polarity
	207,0	107,0	9.29941	20	Positive
Quantifier
Name	Precursor Ion	Product Ion	Uncertainty	Ion Polarity
Isoproturon	207,2	46,1	Relative	Positive
	Qualifier
	Precursor Ion	Product Ion	Rel. Resp.	Uncertainty	Ion Polarity
	207,2	72,1	43.2507	20	Positive
Quantifier
Name	Precursor Ion	Product Ion	Uncertainty	Ion Polarity
Chlortoluron	213,1	72,0	Relative	Positive
	Qualifier
	Precursor Ion	Product Ion	Rel. Resp.	Uncertainty	Ion Polarity
	213,1	46,1	84.6795	20	Positive
Quantifier
Name	Precursor Ion	Product Ion	Uncertainty	Ion Polarity
Pymetrozine	218,0	105,1	Relative	Positive
	Qualifier
	Precursor Ion	Product Ion	Rel. Resp.	Uncertainty	Ion Polarity
	218,0	79,0	11.4371	20	Positive
	218,0	78,1	15.672	20	Positive
	218,0	51,0	19.6398	20	Positive
Quantifier
Name	Precursor Ion	Product Ion	Uncertainty	Ion Polarity
2,4-D	219,0	161,0	Relative	Negative
	Qualifier
	Precursor Ion	Product Ion	Rel. Resp.	Uncertainty	Ion Polarity
	221,0	163,0	66.0653	20	Negative
Quantifier
Name	Precursor Ion	Product Ion	Uncertainty	Ion Polarity
Chloridazon	222,0	65,1	Relative	Positive
	Qualifier
	Precursor Ion	Product Ion	Rel. Resp.	Uncertainty	Ion Polarity
	222,0	92,0	62.4664	20	Positive
	222,0	77,0	94.3893	20	Positive
Quantifier
Name	Precursor Ion	Product Ion	Uncertainty	Ion Polarity
Quinmerac	222,0	204,0	Relative	Positive
	Qualifier
	Precursor Ion	Product Ion	Rel. Resp.	Uncertainty	Ion Polarity
	222,0	141,1	29.1625	20	Positive
	222,0	114,0	26.8613	20	Positive
Quantifier
Name	Precursor Ion	Product Ion	Uncertainty	Ion Polarity
Acetamiprid	223,0	126,1	Relative	Positive
	Qualifier
	Precursor Ion	Product Ion	Rel. Resp.	Uncertainty	Ion Polarity
	223,0	90,1	32.8021	20	Positive
Quantifier
Name	Precursor Ion	Product Ion	Uncertainty	Ion Polarity
Cyprodinil	226,1	92,9	Relative	Positive
	Qualifier
	Precursor Ion	Product Ion	Rel. Resp.	Uncertainty	Ion Polarity
	226,1	76,9	93.9483	20	Positive
	226,1	65,1	46.9943	20	Positive
Quantifier
Name	Precursor Ion	Product Ion	Uncertainty	Ion Polarity
Methiocarb	226,1	169,1	Relative	Positive
	Qualifier
	Precursor Ion	Product Ion	Rel. Resp.	Uncertainty	Ion Polarity
	226,1	121,1	58.3149	20	Positive
Quantifier
Name	Precursor Ion	Product Ion	Uncertainty	Ion Polarity
Dimethoate	230,0	125,0	Relative	Positive
	Qualifier
	Precursor Ion	Product Ion	Rel. Resp.	Uncertainty	Ion Polarity
	230,0	199,0	79.4933	20	Positive
	230,0	47,0	55.0018	20	Positive
Quantifier
Name	Precursor Ion	Product Ion	Uncertainty	Ion Polarity
Flonicamid	230,0	174,0	Relative	Positive
	Qualifier
	Precursor Ion	Product Ion	Rel. Resp.	Uncertainty	Ion Polarity
	230,0	148,1	45.6774	20	Positive
	230,0	98,1	75.4307	20	Positive
	230,1	174,0	100	20	Positive
Quantifier
Name	Precursor Ion	Product Ion	Uncertainty	Ion Polarity
Terbuthylazine	230,1	174,1	Relative	Positive
	Qualifier
	Precursor Ion	Product Ion	Rel. Resp.	Uncertainty	Ion Polarity
	230,1	96,1	11.5102	20	Positive
	230,1	68,0	22.5359	20	Positive
Quantifier
Name	Precursor Ion	Product Ion	Uncertainty	Ion Polarity
Lenacil	235,1	82,1	Relative	Positive
	Qualifier
	Precursor Ion	Product Ion	Rel. Resp.	Uncertainty	Ion Polarity
	235,1	55,1	97.0212	20	Positive
	235,1	53,0	96.4724	20	Positive
Quantifier
Name	Precursor Ion	Product Ion	Uncertainty	Ion Polarity
Bentazone	239,0	132,0	Relative	Negative
	Qualifier
	Precursor Ion	Product Ion	Rel. Resp.	Uncertainty	Ion Polarity
	239,0	197,0	73.4254	20	Negative
	241,0	199,0	0.743271	20	Positive
Quantifier
Name	Precursor Ion	Product Ion	Uncertainty	Ion Polarity
Pirimicarb	239,1	72,1	Relative	Positive
	Qualifier
	Precursor Ion	Product Ion	Rel. Resp.	Uncertainty	Ion Polarity
	239,1	182,2	24.219	20	Positive
	239,1	109,1	3.32247	20	Positive
Quantifier
Name	Precursor Ion	Product Ion	Uncertainty	Ion Polarity
Clomazone	240,1	125,0	Relative	Positive
	Qualifier
	Precursor Ion	Product Ion	Rel. Resp.	Uncertainty	Ion Polarity
	240,1	89,1	33.2778	20	Positive
Quantifier
Name	Precursor Ion	Product Ion	Uncertainty	Ion Polarity
Picloram	240,9	194,8	Relative	Positive
	Qualifier
	Precursor Ion	Product Ion	Rel. Resp.	Uncertainty	Ion Polarity
	240,9	167,9	38.8061	20	Positive
	240,9	140,8	44.4815	20	Positive
Quantifier
Name	Precursor Ion	Product Ion	Uncertainty	Ion Polarity
Fludioxonil	247,0	126,0	Relative	Negative
	Qualifier
	Precursor Ion	Product Ion	Rel. Resp.	Uncertainty	Ion Polarity
	247,0	169,0	55.1328	20	Negative
	247,0	152,0	16.0895	20	Negative
Quantifier
Name	Precursor Ion	Product Ion	Uncertainty	Ion Polarity
Clothianidin	250,0	169,0	Relative	Positive
	Qualifier
	Precursor Ion	Product Ion	Rel. Resp.	Uncertainty	Ion Polarity
	250,0	131,9	59.4751	20	Positive
Quantifier
Name	Precursor Ion	Product Ion	Uncertainty	Ion Polarity
Prosulfocarb	252,1	91,2	Relative	Positive
	Qualifier
	Precursor Ion	Product Ion	Rel. Resp.	Uncertainty	Ion Polarity
	252,1	128,2	12.841	20	Positive
	252,1	65,1	29.3572	20	Positive
Quantifier
Name	Precursor Ion	Product Ion	Uncertainty	Ion Polarity
Thiacloprid	253,0	126,0	Relative	Positive
	Qualifier
	Precursor Ion	Product Ion	Rel. Resp.	Uncertainty	Ion Polarity
	253,0	99,1	17.8837	20	Positive
	253,0	90,1	27.7992	20	Positive
Quantifier
Name	Precursor Ion	Product Ion	Uncertainty	Ion Polarity
Fluroxypyr	255,0	209,0	Relative	Positive
	Qualifier
	Precursor Ion	Product Ion	Rel. Resp.	Uncertainty	Ion Polarity
	255,0	181,0	69.9733	20	Positive
Quantifier
Name	Precursor Ion	Product Ion	Uncertainty	Ion Polarity
Imidacloprid	256,0	175,1	Relative	Positive
	Qualifier
	Precursor Ion	Product Ion	Rel. Resp.	Uncertainty	Ion Polarity
	256,0	209,1	94.8905	20	Positive
	256,0	84,0	31.7505	20	Positive
Quantifier
Name	Precursor Ion	Product Ion	Uncertainty	Ion Polarity
Propyzamide	256,0	190,0	Relative	Positive
	Qualifier
	Precursor Ion	Product Ion	Rel. Resp.	Uncertainty	Ion Polarity
	256,0	173,0	42.269	20	Positive
	256,0	145,0	26.6862	20	Positive
Quantifier
Name	Precursor Ion	Product Ion	Uncertainty	Ion Polarity
Metobromuron	259,0	170,0	Relative	Positive
	Qualifier
	Precursor Ion	Product Ion	Rel. Resp.	Uncertainty	Ion Polarity
	259,0	148,0	95.2371	20	Positive
Quantifier
Name	Precursor Ion	Product Ion	Uncertainty	Ion Polarity
Imidacloprid D4	260,0	179,1	Relative	Positive
	Qualifier
	Precursor Ion	Product Ion	Rel. Resp.	Uncertainty	Ion Polarity
	260,0	213,1	46.3306	20	Positive
	260,0	87,0	13.7653	20	Positive
Quantifier
Name	Precursor Ion	Product Ion	Uncertainty	Ion Polarity
Napropamide	272,2	129,0	Relative	Positive
	Qualifier
	Precursor Ion	Product Ion	Rel. Resp.	Uncertainty	Ion Polarity
	272,2	171,1	66.8977	20	Positive
	272,2	58,1	86.7559	20	Positive
Quantifier
Name	Precursor Ion	Product Ion	Uncertainty	Ion Polarity
Bromoxynil	274,0	79,0	Relative	Negative
	Qualifier
	Precursor Ion	Product Ion	Rel. Resp.	Uncertainty	Ion Polarity
	275,7	81,0	2.96848	20	Negative
	275,7	79,0	3.1646	20	Negative
Quantifier
Name	Precursor Ion	Product Ion	Uncertainty	Ion Polarity
Dimethenamid-P	276,1	244,0	Relative	Positive
	Qualifier
	Precursor Ion	Product Ion	Rel. Resp.	Uncertainty	Ion Polarity
	276,1	168,1	33.8287	20	Positive
Quantifier
Name	Precursor Ion	Product Ion	Uncertainty	Ion Polarity
Metazachlor	278,1	134,2	Relative	Positive
	Qualifier
	Precursor Ion	Product Ion	Rel. Resp.	Uncertainty	Ion Polarity
	278,1	105,1	30.761	20	Positive
	278,1	79,1	19.0559	20	Positive
Quantifier
Name	Precursor Ion	Product Ion	Uncertainty	Ion Polarity
Sulfoxaflor	278,2	174,1	Relative	Positive
	Qualifier
	Precursor Ion	Product Ion	Rel. Resp.	Uncertainty	Ion Polarity
	278,2	154,1	32.9613	20	Positive
Quantifier
Name	Precursor Ion	Product Ion	Uncertainty	Ion Polarity
Metalaxyl	280,2	220,1	Relative	Positive
	Qualifier
	Precursor Ion	Product Ion	Rel. Resp.	Uncertainty	Ion Polarity
	280,2	192,1	33.1064	20	Positive
	280,2	160,1	43.1679	20	Positive
	280,2	45,1	95.0461	20	Positive
Quantifier
Name	Precursor Ion	Product Ion	Uncertainty	Ion Polarity
Pendimethalin	282,1	212,1	Relative	Positive
	Qualifier
	Precursor Ion	Product Ion	Rel. Resp.	Uncertainty	Ion Polarity
	282,1	194,1	20.377	20	Positive
	282,1	118,1	4.57999	20	Positive
	282,1	43,2	58.7414	20	Positive
Quantifier
Name	Precursor Ion	Product Ion	Uncertainty	Ion Polarity
Penconazole	284,1	159,0	Relative	Positive
	Qualifier
	Precursor Ion	Product Ion	Rel. Resp.	Uncertainty	Ion Polarity
	284,1	123,1	27.7999	20	Positive
Quantifier
Name	Precursor Ion	Product Ion	Uncertainty	Ion Polarity
Metolachlor-S	284,1	176,2	Relative	Positive
	Qualifier
	Precursor Ion	Product Ion	Rel. Resp.	Uncertainty	Ion Polarity
	284,1	134,1	28.5165	20	Positive
Quantifier
Name	Precursor Ion	Product Ion	Uncertainty	Ion Polarity
Myclobutanil	289,1	70,1	Relative	Positive
	Qualifier
	Precursor Ion	Product Ion	Rel. Resp.	Uncertainty	Ion Polarity
	289,1	125,1	29.3167	20	Positive
	289,1	89,1	9.29134	20	Positive
Quantifier
Name	Precursor Ion	Product Ion	Uncertainty	Ion Polarity
Flupyradifurone	289,2	126,0	Relative	Positive
	Qualifier
	Precursor Ion	Product Ion	Rel. Resp.	Uncertainty	Ion Polarity
	289,2	90,1	26.7672	20	Positive
Quantifier
Name	Precursor Ion	Product Ion	Uncertainty	Ion Polarity
Thiamethoxam	292,0	211,1	Relative	Positive
	Qualifier
	Precursor Ion	Product Ion	Rel. Resp.	Uncertainty	Ion Polarity
	292,0	181,1	42.2831	20	Positive
	292,0	131,9	21.4243	20	Positive
Quantifier
Name	Precursor Ion	Product Ion	Uncertainty	Ion Polarity
Paclobutrazol	294,1	70,1	Relative	Positive
	Qualifier
	Precursor Ion	Product Ion	Rel. Resp.	Uncertainty	Ion Polarity
	294,1	125,2	9.35749	20	Positive
	294,1	57,2	5.33949	20	Positive
Quantifier
Name	Precursor Ion	Product Ion	Uncertainty	Ion Polarity
Spiroxamine	298,3	144,1	Relative	Positive
	Qualifier
	Precursor Ion	Product Ion	Rel. Resp.	Uncertainty	Ion Polarity
	298,3	100,1	64.9885	20	Positive
	298,3	72,1	21.651	20	Positive
	298,3	41,1	7.07292	20	Positive
Quantifier
Name	Precursor Ion	Product Ion	Uncertainty	Ion Polarity
Fenoxycarb	302,1	88,0	Relative	Positive
	Qualifier
	Precursor Ion	Product Ion	Rel. Resp.	Uncertainty	Ion Polarity
	302,1	256,1	13.6346	20	Positive
	302,1	116,0	54.3051	20	Positive
Quantifier
Name	Precursor Ion	Product Ion	Uncertainty	Ion Polarity
Ethofumesate	304,1	121,1	Relative	Positive
	Qualifier
	Precursor Ion	Product Ion	Rel. Resp.	Uncertainty	Ion Polarity
	287,0	121,0	43.1796	20	Positive
	304,1	241,0	50.708	20	Positive
Quantifier
Name	Precursor Ion	Product Ion	Uncertainty	Ion Polarity
Fenpropimorph	304,3	57,1	Relative	Positive
	Qualifier
	Precursor Ion	Product Ion	Rel. Resp.	Uncertainty	Ion Polarity
	304,3	130,0	56.1956	20	Positive
	304,3	98,1	61.4955	20	Positive
Quantifier
Name	Precursor Ion	Product Ion	Uncertainty	Ion Polarity
Tebuconazole	308,1	70,0	Relative	Positive
	Qualifier
	Precursor Ion	Product Ion	Rel. Resp.	Uncertainty	Ion Polarity
	308,1	124,9	7.4852	20	Positive
	308,1	57,1	3.20075	20	Positive
Quantifier
Name	Precursor Ion	Product Ion	Uncertainty	Ion Polarity
Kresoxim methyl	314,1	222,1	Relative	Positive
	Qualifier
	Precursor Ion	Product Ion	Rel. Resp.	Uncertainty	Ion Polarity
	314,1	267,0	89.0809	20	Positive
	314,1	206,0	39.6717	20	Positive
Quantifier
Name	Precursor Ion	Product Ion	Uncertainty	Ion Polarity
Metconazole	320,1	70,1	Relative	Positive
	Qualifier
	Precursor Ion	Product Ion	Rel. Resp.	Uncertainty	Ion Polarity
	320,1	125,0	8.46945	20	Positive
	320,1	89,0	1.50729	20	Positive
	320,1	43,0	5.49707	20	Positive
Quantifier
Name	Precursor Ion	Product Ion	Uncertainty	Ion Polarity
Iprovalicarb	321,2	119,0	Relative	Positive
	Qualifier
	Precursor Ion	Product Ion	Rel. Resp.	Uncertainty	Ion Polarity
	321,2	116,1	13.5638	20	Positive
	321,2	91,1	33.2031	20	Positive
Quantifier
Name	Precursor Ion	Product Ion	Uncertainty	Ion Polarity
Cyazofamid	325,0	108,0	Relative	Positive
	Qualifier
	Precursor Ion	Product Ion	Rel. Resp.	Uncertainty	Ion Polarity
	325,0	261,0	7.20251	20	Positive
	325,0	44,1	34.2824	20	Positive
Quantifier
Name	Precursor Ion	Product Ion	Uncertainty	Ion Polarity
Benalaxyl	326,2	148,1	Relative	Positive
	Qualifier
	Precursor Ion	Product Ion	Rel. Resp.	Uncertainty	Ion Polarity
	326,2	121,1	35.2712	20	Positive
	326,2	91,1	63.209	20	Positive
Quantifier
Name	Precursor Ion	Product Ion	Uncertainty	Ion Polarity
Dimoxystrobin	327,2	116,0	Relative	Positive
	Qualifier
	Precursor Ion	Product Ion	Rel. Resp.	Uncertainty	Ion Polarity
	327,2	205,1	99.7113	20	Positive
	327,2	58,0	67.1177	20	Positive
Quantifier
Name	Precursor Ion	Product Ion	Uncertainty	Ion Polarity
Pencycuron	329,1	125,1	Relative	Positive
	Qualifier
	Precursor Ion	Product Ion	Rel. Resp.	Uncertainty	Ion Polarity
	329,1	217,9	8.07003	20	Positive
	329,1	89,1	15.6254	20	Positive
Quantifier
Name	Precursor Ion	Product Ion	Uncertainty	Ion Polarity
Epoxiconazole	330,1	121,0	Relative	Positive
	Qualifier
	Precursor Ion	Product Ion	Rel. Resp.	Uncertainty	Ion Polarity
	330,1	101,2	65.5032	20	Positive
	330,1	95,0	29.2445	20	Positive
Quantifier
Name	Precursor Ion	Product Ion	Uncertainty	Ion Polarity
Flurtamone	334,1	227,0	Relative	Positive
	Qualifier
	Precursor Ion	Product Ion	Rel. Resp.	Uncertainty	Ion Polarity
	334,1	303,2	65.6511	20	Positive
	334,1	275,2	57.2402	20	Positive
Quantifier
Name	Precursor Ion	Product Ion	Uncertainty	Ion Polarity
Prothioconazole	342,0	305,9	Relative	Negative
	Qualifier
	Precursor Ion	Product Ion	Rel. Resp.	Uncertainty	Ion Polarity
	342,0	124,9	41.1334	20	Negative
	344,0	125,0	18.5819	20	Positive
	344,0	325,9	80.1132	20	Positive
Quantifier
Name	Precursor Ion	Product Ion	Uncertainty	Ion Polarity
Boscalid	343,0	307,1	Relative	Positive
	Qualifier
	Precursor Ion	Product Ion	Rel. Resp.	Uncertainty	Ion Polarity
	343,0	272,1	34.7683	20	Positive
	343,0	271,2	34.0706	20	Positive
Quantifier
Name	Precursor Ion	Product Ion	Uncertainty	Ion Polarity
Quizalofop-P	345,1	162,9	Relative	Positive
	Qualifier
	Precursor Ion	Product Ion	Rel. Resp.	Uncertainty	Ion Polarity
	345,1	180,0	6.67127	20	Positive
	345,1	91,1	85.0823	20	Positive
Quantifier
Name	Precursor Ion	Product Ion	Uncertainty	Ion Polarity
Hexythiazox	353,1	168,1	Relative	Positive
	Qualifier
	Precursor Ion	Product Ion	Rel. Resp.	Uncertainty	Ion Polarity
	353,1	227,9	84.0016	20	Positive
	353,1	116,1	79.1575	20	Positive
Quantifier
Name	Precursor Ion	Product Ion	Uncertainty	Ion Polarity
Tebufenozide	353,2	133,0	Relative	Positive
	Qualifier
	Precursor Ion	Product Ion	Rel. Resp.	Uncertainty	Ion Polarity
	353,2	297,1	49.3948	20	Positive
	353,2	105,1	38.9856	20	Positive
Quantifier
Name	Precursor Ion	Product Ion	Uncertainty	Ion Polarity
Florasulam	360,0	129,0	Relative	Positive
	Qualifier
	Precursor Ion	Product Ion	Rel. Resp.	Uncertainty	Ion Polarity
	360,0	192,0	2.90707	20	Positive
	360,0	144,0	2.00988	20	Positive
Quantifier
Name	Precursor Ion	Product Ion	Uncertainty	Ion Polarity
Flufenacet	364,1	152,1	Relative	Positive
	Qualifier
	Precursor Ion	Product Ion	Rel. Resp.	Uncertainty	Ion Polarity
	364,1	194,2	65.962	20	Positive
	364,1	124,1	57.9388	20	Positive
Quantifier
Name	Precursor Ion	Product Ion	Uncertainty	Ion Polarity
Picoxystrobin	368,1	205,2	Relative	Positive
	Qualifier
	Precursor Ion	Product Ion	Rel. Resp.	Uncertainty	Ion Polarity
	368,1	145,0	87.3176	20	Positive
	368,1	115,0	31.9815	20	Positive
Quantifier
Name	Precursor Ion	Product Ion	Uncertainty	Ion Polarity
Methoxyfenozide	369,2	149,0	Relative	Positive
	Qualifier
	Precursor Ion	Product Ion	Rel. Resp.	Uncertainty	Ion Polarity
	369,2	313,1	82.9845	20	Positive
Quantifier
Name	Precursor Ion	Product Ion	Uncertainty	Ion Polarity
Proquinazid	372,9	289,0	Relative	Positive
Spirotetramat	374,2	302,1	Relative	Positive
	Qualifier
	Precursor Ion	Product Ion	Rel. Resp.	Uncertainty	Ion Polarity
	374,2	330,1	83.888	20	Positive
	374,2	216,1	86.2629	20	Positive
Quantifier
Name	Precursor Ion	Product Ion	Uncertainty	Ion Polarity
Prochloraz	376,0	308,0	Relative	Positive
	Qualifier
	Precursor Ion	Product Ion	Rel. Resp.	Uncertainty	Ion Polarity
	376,0	265,9	24.0637	20	Positive
	376,0	70,1	94.6345	20	Positive
Quantifier
Name	Precursor Ion	Product Ion	Uncertainty	Ion Polarity
Metsulfuron-methyl	382,1	167,0	Relative	Positive
	Qualifier
	Precursor Ion	Product Ion	Rel. Resp.	Uncertainty	Ion Polarity
	382,1	199,0	10.4227	20	Positive
	382,1	77,0	17.4175	20	Positive
	382,1	58,0	17.1522	20	Positive
Quantifier
Name	Precursor Ion	Product Ion	Uncertainty	Ion Polarity
Fluopicolid	382,9	172,9	Relative	Positive
	Qualifier
	Precursor Ion	Product Ion	Rel. Resp.	Uncertainty	Ion Polarity
	382,9	144,9	41.9344	20	Positive
	382,9	109,1	17.6853	20	Positive
Quantifier
Name	Precursor Ion	Product Ion	Uncertainty	Ion Polarity
Fipronil desulfinyl	386,8	350,8	Relative	Negative
	Qualifier
	Precursor Ion	Product Ion	Rel. Resp.	Uncertainty	Ion Polarity
	386,8	281,8	17.8077	20	Negative
Quantifier
Name	Precursor Ion	Product Ion	Uncertainty	Ion Polarity
Pyraclostrobin	388,1	193,8	Relative	Positive
	Qualifier
	Precursor Ion	Product Ion	Rel. Resp.	Uncertainty	Ion Polarity
	388,1	164,1	39.9995	20	Positive
	388,1	163,1	76.0892	20	Positive
Quantifier
Name	Precursor Ion	Product Ion	Uncertainty	Ion Polarity
Dimethomorph	388,1	301,1	Relative	Positive
	Qualifier
	Precursor Ion	Product Ion	Rel. Resp.	Uncertainty	Ion Polarity
	388,1	165,1	37.7594	20	Positive
	388,1	139,0	10.6511	20	Positive
Quantifier
Name	Precursor Ion	Product Ion	Uncertainty	Ion Polarity
Etofenprox	394,2	177,2	Relative	Positive
	Qualifier
	Precursor Ion	Product Ion	Rel. Resp.	Uncertainty	Ion Polarity
	394,2	359,2	51.9415	20	Positive
	394,2	107,1	54.8985	20	Positive
Quantifier
Name	Precursor Ion	Product Ion	Uncertainty	Ion Polarity
Diflufenican	395,1	266,0	Relative	Positive
	Qualifier
	Precursor Ion	Product Ion	Rel. Resp.	Uncertainty	Ion Polarity
	395,1	246,0	12.4413	20	Positive
	395,1	238,1	12.4705	20	Positive
Quantifier
Name	Precursor Ion	Product Ion	Uncertainty	Ion Polarity
Tribenuron-methyl	396,1	155,0	Relative	Positive
	Qualifier
	Precursor Ion	Product Ion	Rel. Resp.	Uncertainty	Ion Polarity
	396,1	181,0	90.3902	20	Positive
	396,1	180,9	90.3902	20	Positive
Quantifier
Name	Precursor Ion	Product Ion	Uncertainty	Ion Polarity
Fluopyram	397,0	145,0	Relative	Positive
	Qualifier
	Precursor Ion	Product Ion	Rel. Resp.	Uncertainty	Ion Polarity
	397,0	207,9	52.6017	20	Positive
	397,0	172,9	88.6827	20	Positive
Quantifier
Name	Precursor Ion	Product Ion	Uncertainty	Ion Polarity
Azoxystrobin	404,1	372,1	Relative	Positive
	Qualifier
	Precursor Ion	Product Ion	Rel. Resp.	Uncertainty	Ion Polarity
	404,1	344,1	33.0794	20	Positive
	404,1	329,1	36.2535	20	Positive
Quantifier
Name	Precursor Ion	Product Ion	Uncertainty	Ion Polarity
Difenoconazole	406,1	251,0	Relative	Positive
	Qualifier
	Precursor Ion	Product Ion	Rel. Resp.	Uncertainty	Ion Polarity
	406,1	337,0	11.5971	20	Positive
	406,1	188,0	11.7724	20	Positive
Quantifier
Name	Precursor Ion	Product Ion	Uncertainty	Ion Polarity
Flazasulfuron	408,1	182,1	Relative	Positive
	Qualifier
	Precursor Ion	Product Ion	Rel. Resp.	Uncertainty	Ion Polarity
	408,1	139,1	17.0928	20	Positive
	408,1	83,0	20.6709	20	Positive
Quantifier
Name	Precursor Ion	Product Ion	Uncertainty	Ion Polarity
Trifloxystrobin	409,1	186,0	Relative	Positive
	Qualifier
	Precursor Ion	Product Ion	Rel. Resp.	Uncertainty	Ion Polarity
	409,1	145,0	66.4452	20	Positive
	409,1	116,0	29.0044	20	Positive
Quantifier
Name	Precursor Ion	Product Ion	Uncertainty	Ion Polarity
Metrafenone	409,1	209,1	Relative	Positive
	Qualifier
	Precursor Ion	Product Ion	Rel. Resp.	Uncertainty	Ion Polarity
	409,1	226,9	62.0207	20	Positive
	409,1	166,1	17.4581	20	Positive
Quantifier
Name	Precursor Ion	Product Ion	Uncertainty	Ion Polarity
Carfentrazone-ethyl	412,0	346,1	Relative	Positive
	Qualifier
	Precursor Ion	Product Ion	Rel. Resp.	Uncertainty	Ion Polarity
	412,0	366,1	79.9683	20	Positive
	412,0	277,1	27.0184	20	Positive
Quantifier
Name	Precursor Ion	Product Ion	Uncertainty	Ion Polarity
Mandipropamid	412,1	328,1	Relative	Positive
	Qualifier
	Precursor Ion	Product Ion	Rel. Resp.	Uncertainty	Ion Polarity
	412,1	356,1	36.6237	20	Positive
	412,1	125,0	60.8608	20	Positive
Quantifier
Name	Precursor Ion	Product Ion	Uncertainty	Ion Polarity
Cyflufenamid	413,1	295,1	Relative	Positive
	Qualifier
	Precursor Ion	Product Ion	Rel. Resp.	Uncertainty	Ion Polarity
	413,1	359,1	24.027	20	Positive
	413,1	223,0	63.6799	20	Positive
Quantifier
Name	Precursor Ion	Product Ion	Uncertainty	Ion Polarity
Bixafen	414,0	394,0	Relative	Positive
	Qualifier
	Precursor Ion	Product Ion	Rel. Resp.	Uncertainty	Ion Polarity
	412,0	290,0	0.0128819	20	Negative
	412,0	131,0	5.18611	20	Negative
	414,0	266,0	56.1946	20	Positive
Quantifier
Name	Precursor Ion	Product Ion	Uncertainty	Ion Polarity
Fenpyroximate	422,2	366,2	Relative	Positive
	Qualifier
	Precursor Ion	Product Ion	Rel. Resp.	Uncertainty	Ion Polarity
	422,2	135,0	52.8176	20	Positive
	422,2	107,0	63.9773	20	Positive
Quantifier
Name	Precursor Ion	Product Ion	Uncertainty	Ion Polarity
Fipronil	435,0	330,0	Relative	Negative
	Qualifier
	Precursor Ion	Product Ion	Rel. Resp.	Uncertainty	Ion Polarity
	435,0	250,0	30.7225	20	Negative
Quantifier
Name	Precursor Ion	Product Ion	Uncertainty	Ion Polarity
Propaquizafop	444,1	100,1	Relative	Positive
	Qualifier
	Precursor Ion	Product Ion	Rel. Resp.	Uncertainty	Ion Polarity
	444,1	371,0	18.5534	20	Positive
Quantifier
Name	Precursor Ion	Product Ion	Uncertainty	Ion Polarity
Tritosulfuron	446,0	195,0	Relative	Positive
	Qualifier
	Precursor Ion	Product Ion	Rel. Resp.	Uncertainty	Ion Polarity
	446,0	145,0	45.2607	20	Positive
Quantifier
Name	Precursor Ion	Product Ion	Uncertainty	Ion Polarity
Fipronil sulfone	450,8	281,8	Relative	Negative
	Qualifier
	Precursor Ion	Product Ion	Rel. Resp.	Uncertainty	Ion Polarity
	450,8	243,8	58.7641	20	Negative
Quantifier
Name	Precursor Ion	Product Ion	Uncertainty	Ion Polarity
Foramsulfuron	453,0	181,9	Relative	Positive
	Qualifier
	Precursor Ion	Product Ion	Rel. Resp.	Uncertainty	Ion Polarity
	453,0	255,1	40.1809	20	Positive
Quantifier
Name	Precursor Ion	Product Ion	Uncertainty	Ion Polarity
Fluazinam	462,9	416,0	Relative	Negative
	Qualifier
	Precursor Ion	Product Ion	Rel. Resp.	Uncertainty	Ion Polarity
	462,9	398,0	70.1682	20	Negative
Quantifier
Name	Precursor Ion	Product Ion	Uncertainty	Ion Polarity
Cyantraniliprole	472,7	283,9	Relative	Positive
	Qualifier
	Precursor Ion	Product Ion	Rel. Resp.	Uncertainty	Ion Polarity
	472,7	442,0	16.8941	20	Positive
	473,0	111,9	52.7311	20	Positive
	473,0	283,8	56.9594	20	Positive
Quantifier
Name	Precursor Ion	Product Ion	Uncertainty	Ion Polarity
Chlorantraniliprole	483,9	452,9	Relative	Positive
	Qualifier
	Precursor Ion	Product Ion	Rel. Resp.	Uncertainty	Ion Polarity
	483,9	285,9	66.7723	20	Positive
Quantifier
Name	Precursor Ion	Product Ion	Uncertainty	Ion Polarity
Indoxacarb	528,0	149,9	Relative	Positive
	Qualifier
	Precursor Ion	Product Ion	Rel. Resp.	Uncertainty	Ion Polarity
	528,0	293,0	76.2542	20	Positive
	528,0	203,0	97.7811	20	Positive
Quantifier
Name	Precursor Ion	Product Ion	Uncertainty	Ion Polarity
Spinosad A	732,5	142,1	Relative	Positive
	Qualifier
	Precursor Ion	Product Ion	Rel. Resp.	Uncertainty	Ion Polarity
	732,5	98,0	12.084	20	Positive
Quantifier
Name	Precursor Ion	Product Ion	Uncertainty	Ion Polarity
Spinosad D	746,5	142,1	Relative	Positive
	Qualifier
	Precursor Ion	Product Ion	Rel. Resp.	Uncertainty	Ion Polarity
	746,5	98,0	42.5444	20	Positive

## Sheet: SI 3 Validation Table
Table S3 Validation tables with linearity (R^2), matrix effect (ME, %), relative standard error (RSD, %), recovery (REC, %) and limits of detection (LOD) and quantification (LOQ) for flowers, pollen provision, 20 mg solitary wild bee inidivduals and 10 mg solitary wild bee individuals. CUPs which failed the validation process at least in one of the validation criteria are deposited in light red.
			Validation Flower Method									Validation Pollen Method									Validation bee Method 20 mg									Validation bee Method 10 mg
			Linearity (R2)	Matrix Effect	RSD %		REC %		Limits			Linearity (R2)	Matrix Effect	RSD %		REC %		Limits			Linearity (R2)	Matrix Effect	RSD %		REC %		Limits			Linearity (R2)	Matrix Effect	RSD %		REC %		Limits
					mg/kg flower		mg/kg flower		LOD	LOQ				mg/kg Pollen		mg/kg Pollen		LOD	LOQ				mg/kg bee		mg/kg bee		LOD	LOQ				mg/kg bee		mg/kg bee		LOD	LOQ
Group	Analyte		R2	[Me, %]	0.01 (n=7)	0.1 (n=7)	0.01 (n=4)	0.1 (n=4)	mg /kg	mg/kg		R2	[Me, %]	0.01 (n=7)	0.1 (n=7)	0.01 (n=7)	0.1 (n=7)	mg /kg	mg/kg		R2	[Me, %]	0.01 (n=5)	0.1 (n=5)	0.01 (n=5)	0.1 (n=5)	mg /kg	mg/kg		R2	[Me, %]	0.1 (n=3)	0.25 (n=7)	0.1 (n=3)	0.25 (n=7)	mg /kg	mg/kg
Fungicid	Azoxystrobin		0.999974	-7.84664	2.46189	5.23748	91.6001	98.3929	0.000396001	0.0012		0.999925	-11.9984	4.67661	8.36765	109.959	103.027	0.000240285	0.00080095		0.99999	-2.42541	14.9674	19.1658	110.973	91.2573	0.00036029	0.00109179		0.999939	-31.7726	0.563561	15.7769	86.3428	85.9916	†	†
Fungicid	Benalaxyl		0.999996	13.2339	5.74173	7.09809	91.4095	96.8076	0.000202269	0.000612936		0.999873	-12.7092	3.92589	7.86071	94.6976	102.314	0.00012841	0.000428033		0.999948	-1.59392	11.0644	13.6996	93.0047	92.2954	0.000266919	0.000808845		1	4.29457	4.99148	11.3985	84.5606	85.7746	0.000187899	0.00541382
Fungicid	Bixafen		0.999999	4.63117	5.90191	6.10507	81.9783	92.9212	0.000692244	0.00209771		0.999953	-13.7101	13.537	11.4209	115.613	96.3014	0.00102776	0.00342586		0.99999	0.06719	16.9224	17.7244	119.462	93.6639	0.0020987	0.00635969		0.999885	-22.8821	6.03926	17.4694	92.9344	79.2848	†	†
Fungicid	Boscalid		0.999984	3.34874	4.33983	5.55244	93.9359	92.2488	0.000514201	0.00155818		0.999989	-14.231	17.9344	10.7864	107.436	100.601	0.00223314	0.00744378		0.999967	-0.714467	9.00307	16.2003	85.0205	98.4634	0.00722394	0.0218907		1	-12.6073	0.553042	13.0795	85.5457	82.3416	0.0032728	0.0179568
Fungicid	Cyazofamid		0.999965	5.62143	5.0321	4.35891	87.9679	97.6402	0.000422145	0.00127923		0.999972	-9.53072	6.76743	9.6092	91.4471	103.928	0.0003347	0.0011158		0.996452	-3.80451	16.6448	17.8655	117.816	99.1995	0.000871645	0.00264135		0.999946	-23.2032	3.0846	13.3401	85.1612	83.6292	†	†
Fungicid	Cyflufenamid		0.999977	7.74756	4.60477	7.90831	89.2531	94.4347	0.000164518	0.00049854		0.999817	-10.095	6.51987	7.56953	100.865	99.0646	0.000341863	0.00113954		0.999146	-0.921323	18.4341	16.5362	115.356	92.0972	0.00113512	0.00343975		1	-10.8965	6.13776	11.6868	78.0686	88.6187	0.000850833	0.00832691
Fungicid	Cymoxanil		0.999901	5.4132	4.23541	8.14293	93.9611	94.1092	0.00117947	0.00357415		0.999741	-12.8821	2.79667	10.7072	119.372	113.025	0.00092095	0.00306983		0.999967	4.66714	11.1802	11.0037	103.851	99.5736	0.000511871	0.00155112		1	5.04531	9.05892	9.50714	75.4088	88.4768	0.00190824	0.00578256
Fungicid	Cyprodinil		0.9999	-2.66041	6.39859	3.3394	86.9384	91.6801	0.00682128	0.0206706		0.999927	-11.6724	10.3404	10.7744	110.737	101.683	0.00538589	0.017953		0.999985	-3.31827	na	12.129	na	95.35	†	†		0.0319372	11.8602	na	na	na	na	†	†
Fungicid	Difenconazole		0.999861	-2.42295	12.6989	6.42735	97.3523	96.0049	0.00142234	0.00431012		0.999522	-11.3903	7.39699	8.26854	99.491	118.552	0.00237797	0.00792656		0.999968	-16.4891	8.48828	9.48269	92.349	99.8819	0.0209225	0.0634016		0.999564	-29.0539	6.43202	8.00329	89.7249	88.9464	†	†
Fungicid	Dimethomorph		0.999987	-2.79593	4.95903	4.25839	91.8781	89.7205	0.000142453	0.000431677		0.999876	-11.8957	7.03948	9.41816	109.769	101.642	0.000833209	0.00277736		0.999978	-0.266961	12.53	18.2609	122.87	99.9635	†	†		0.999899	-21.8168	3.23958	12.7519	88.0411	77.0587	†	†
Fungicid	Dimoxystrobin		0.99999	-4.41777	2.33322	4.72748	88.4939	92.1038	0.000295781	0.000896305		0.999951	-9.04698	6.08073	7.28556	99.0692	102.229	0.000227016	0.00075672		0.998516	-7.67081	11.8871	11.9341	90.7367	100.025	0.000494647	0.00149893		1	-11.4572	4.98014	10.3933	83.8203	82.1517	0.000287654	0.00617345
Fungicid	Epoxiconazole		0.999881	0.684318	6.64259	5.53484	92.1802	96.668	0.000885178	0.00268236		0.999931	-12.8284	11.0121	8.16562	96.8288	101.348	0.00146706	0.00489021		0.999961	0.693128	10.9096	12.7713	92.7168	90.5368	0.00160514	0.00486405		1	-13.5026	4.7299	11.0765	83.2161	80.2149	0.000540914	0.00744067
Fungicid	Fenpropimorph		0.999888	-2.92308	3.96582	4.94326	87.6696	94.4441	0.00046049	0.00139543		0.999893	-12.2949	6.43569	7.45236	99.1326	102.211	0.00237247	0.00790824		0.999992	-2.41986	15.605	13.3456	103.173	92.6611	0.000501868	0.00152081		1	-11.1507	3.6071	10.0437	77.7815	81.207	0.000527864	0.00286579
Fungicid	Fluazinam		0.999973	2.21223	9.46159	5.84236	82.2125	99.621	0.00138582	0.00419946		0.999953	-15.2541	8.2501	7.89946	100.539	96.331	0.00148693	0.00495644		0.996452	0.763986	na	na	na	na	†	†		0.999888	-25.3948	13.2357	51.6653	239.481	71.7704	†	†
Fungicid	Fludioxonil		0.999909	-6.66298	12.6792	4.22828	80.8075	94.8239	0.00305469	0.00925665		0.999322	-14.2726	17.0756	9.72852	100.672	97.1141	0.00476557	0.0158852		0.999146	3.48623	na	27.29	na	120.065	†	†		0.997322	-9.32121	3.90931	14.6893	83.3736	90.785	0.00861552	0.0261077
Fungicid	Fluopicolide		0.999961	-2.43219	5.03083	6.37047	89.7023	94.3789	0.000345931	0.00104828		0.999986	-9.33604	8.44983	7.0363	105.179	100.006	0.000653469	0.00217823		0.999836	-1.8425	15.5523	19.4001	113.63	100.667	0.000986042	0.00240318		0.999965	-35.3644	0.844356	15.596	88.37	79.401	†	†
Fungicid	Fluopyram		0.99997	-2.65173	3.25736	5.50137	84.0638	94.1514	0.000467167	0.00141566		0.999943	-11.7944	5.19872	7.39668	105.8	101.87	0.00195019	0.00650063		0.999989	-2.95737	19.307	19.4	123.18	100.667	†	†		0.999901	-31.9786	2.30014	13.7599	94.0506	85.5787	†	†
Fungicid	Iprovalicarb		0.999972	-3.0273	5.90758	5.6125	87.2839	94.6121	0.000282835	0.000857076		0.999878	-10.2988	2.74225	7.78051	106.073	99.8968	0.000132046	0.000440154		0.999967	-7.14213	15.0511	10.1564	105.507	93.0186	0.000467483	0.00141661		1	-15.3287	5.065	12.3625	84.1491	78.1378	0.000865982	0.00708908
Fungicid	Kresoxim methyl		0.999968	2.70063	3.95233	4.85175	108.732	96.1254	0.00104778	0.00317509		0.999742	-7.98244	7.79685	8.37658	88.7422	105.613	0.00286148	0.00953826		0.99976	-7.77848	18.3413	9.70802	101.943	86.2686	0.00105319	0.00319148		0.999864	-26.8327	3.34921	12.0829	87.208	79.3542	†	†
Fungicid	Mandipropamid		0.999997	2.00363	4.60278	5.77717	91.2419	96.3224	0.000227797	0.000690294		0.999736	-9.1843	3.98258	7.74035	108.538	100.488	0.000319275	0.00106425		0.991063	-1.84156	16.558	19.5934	94.1473	98.2443	0.00238535	0.00722834		0.999821	-27.2854	2.26889	12.8778	84.3443	82.4929	†	†
Fungicid	Metalaxyl		0.999999	-4.23122	4.55622	4.10101	90.8115	93.2813	0.000446202	0.00135213		0.994622	15.8765	3.62671	8.20653	96.0164	102.569	0.00029796	0.000993201		0.999931	-3.44559	7.15331	10.2596	91.6567	92.1796	0.0012463	0.00377666		1	-10.4273	2.92694	10.5279	81.0637	80.5199	8.62465e-05	0.00582435
Fungicid	Metconazole		0.999998	0.445839	2.15806	4.47144	97.1653	97.071	0.00022868	0.000692969		0.999948	-12.6147	5.08905	7.8874	106.056	106.028	0.000464669	0.0015489		0.998366	-12.277	9.30798	10.3168	103.382	93.1088	0.00306765	0.0092959		1	-10.1061	6.68426	11.8969	76.8377	81.9003	0.000722437	0.00798886
Fungicid	Metrafenone		0.999951	0.687489	3.54085	4.43081	97.7342	94.6829	0.000372262	0.00112807		0.999979	-11.5074	5.73087	9.73349	107.276	99.3412	0.00113393	0.00377976		0.999996	2.45627	6.47092	14.2349	111.568	88.9098	0.00194479	0.00394423		1	-19.2522	8.64668	11.6645	81.1772	80.0211	0.000517217	0.00476272
Fungicid	Myclobutanil		0.9991	-2.61805	5.65767	4.30972	92.717	95.0538	0.000619947	0.00187863		0.999787	-10.0993	3.65138	7.56891	88.1558	103.766	0.00118105	0.00393682		0.999998	-7.28412	16.7485	12.3403	82.8597	91.1932	0.00143604	0.00338014		1	-16.3215	4.83193	12.3866	86.7549	80.7241	0.000898928	0.00817804
Fungicid	Paclobutrazol		0.999994	-1.80377	2.92028	5.43685	90.535	96.6476	0.000729597	0.0022109		0.999986	-12.1686	10.2057	9.11875	100.655	100.341	0.000824527	0.00274842		0.991063	-7.97216	11.0513	12.4331	98.4776	85.7118	0.00184684	0.00559649		1	-16.456	3.82419	14.2326	83.6774	82.079	0.0034022	0.0100497
Fungicid	Penconazole		0.99998	-2.30002	5.02111	4.47272	87.0902	93.1002	0.000645916	0.00437968		0.999909	-16.4257	7.50629	8.68524	98.8375	101.172	0.00326054	0.0108685		0.99954	-6.78063	12.1546	14.7343	88.1883	93.9153	0.000973457	0.00292486		1	-3.63234	8.9405	11.0142	78.1605	80.069	0.00102499	0.00493276
Fungicid	Pencycuron		0.999993	-7.97837	2.97945	3.65955	85.2158	94.2826	0.000750779	0.00227509		0.999995	-14.201	5.85387	7.93933	94.5813	100.45	0.000450673	0.00150224		0.999934	-5.42328	11.8441	7.81338	108.385	77.5151	0.00420064	0.0127292		1	-8.88847	1.81578	9.65841	91.9115	83.3659	0.000768251	0.0149473
Fungicid	Picoxystrobin		0.999989	-3.40635	2.33021	4.54113	89.1026	96.1034	0.000281168	0.000852024		0.999957	-12.3309	2.50583	7.95347	105.528	103.05	0.000198066	0.000660218		0.991063	-6.05284	14.7255	13.378	94.6619	89.4473	0.00146004	0.00442435		0.999928	-22.9245	1.34938	13.2342	90.9874	80.2919	†	†
Fungicid	Prochloraz		0.999956	3.46118	6.39509	4.99575	90.7383	97.2633	0.00316849	0.00960147		0.999771	-9.02065	10.3353	8.44707	105.19	104.616	0.00154097	0.00513656		0.999996	-2.17163	14.81	8.41937	105.631	108.81	0.0150088	0.0621422		1	-0.2339	5.5479	13.1758	79.9767	83.0289	0.00142532	0.0146372
Fungicid	Propamocarb		0.999998	-15.171	2.4762	6.14799	76.2595	90.7855	0.000163574	0.000495679		0.999939	-10.5466	6.84094	9.52112	104.374	117.767	7.0501e-05	0.000235003		0.997839	13.0962	4.47322	15.7892	92.9639	94.6352	0.000177318	0.000226461		1	-16.9579	3.33395	6.3869	87.0273	93.7549	0.000183846	0.00543766
Fungicid	Proquinazid		0.999992	-2.0722	2.2142	4.11354	88.7122	93.5756	0.00029503	0.000894031		0.999963	-6.9752	5.6119	7.88241	102.216	100.158	0.000170154	0.00056718		0.999908	-3.39002	26.75	80.56	34.682	†	†	†		0.999908	-39.5821	3.17732	14.914	†	†	†	†
Fungicid	Pyraclostrobin		0.999983	5.23587	2.04213	5.18188	87.9005	92.2578	0.000326777	0.000990233		0.999965	-15.7295	6.46492	7.15751	97.3619	101.259	0.000183651	0.00061217		0.999381	-12.2208	8.5812	16.5679	100.776	97.1948	0.00205795	0.0062362		1	-33.4997	3.6299	13.8162	82.4115	86.0103	†	†
Fungicid	Pyrimethanil		0.999935	-2.98765	3.92207	4.39005	108.709	99.5748	0.00180332	0.0054646		0.999923	-10.9751	5.31733	8.72276	115.111	103.337	0.00212094	0.00706981		0.999965	-2.23703	5.9696	12.3816	85.5797	89.342	0.0019739	0.00598152		1	-12.8455	4.6383	8.13375	83.0554	84.2793	0.00113584	0.00540988
Fungicid	Spiroxamine		0.99995	-7.85628	2.93252	5.99217	84.9007	92.6243	0.000185782	0.000562975		0.9965	-16.6059	5.8353	7.78026	103.886	102.737	0.000226792	0.000755973		0.999878	-1.0295	11.9581	13.2096	94.3572	93.6377	0.00989166	0.0196731		0.999915	-45.5691	2.77014	11.2822	83.4356	78.9782	†	†
Fungicid	Tebuconazole		0.999964	-3.14541	5.21747	4.43126	94.5797	92.5765	0.000566908	0.0017179		0.999882	-6.87096	8.76198	8.65614	100.485	100.595	0.00204624	0.00682081		0.999991	-5.21633	10.7339	12.8497	98.0087	86.4939	0.00147393	0.00247737		0.999558	-20.5744	6.66145	14.3244	80.8918	82.0589	†	†
Fungicid	Trifloxystrobin		0.999964	-4.49134	2.74243	4.16983	86.6441	94.2979	0.000153711	0.00046579		0.999885	-8.80826	5.81807	8.96883	98.8865	100.505	0.000171165	0.000570549		0.999373	-2.97878	19.06	18.786	137.52	110.799	†	†		0.99993	-21.2711	3.39961	11.6335	103.313	86.7387	†	†
Herbicid	2,4-D		0.991063	na	21.656	10.5614	78.494	106.687	†	†		0.999493	13.699	62.5041	24.6376	76.5941	93.7437	†	†		0.997196	59.6562	na	10.3804	na	82.6175	†	†		0.997219	0.719663	5.23272	13.1784	81.2791	75.6149	0.0155759	0.0471998
Herbicid	Aminopyralid		0.999724	-11.2422	8.15794	4.0041	85.7751	96.8086	0.00709806	0.0215093		0.99993	-17.8408	10.61	8.85658	88.2344	100.927	0.00267018	0.00890059		0.999836	-3.68273	na	19.9251	na	91.8482	†	†		0.999895	-25.5481	70.7925	10.213	52.9227	85.9178	†	†
Herbicid	Bentazone		0.999959	-1.31253	5.81659	4.95825	83.3058	92.0717	0.000511582	0.00155025		0.999975	-57.7816	6.43089	7.14411	123.042	99.2085	†	†		0.999948	-0.334052	14.019	76.36	15.795	96.4	†	†		1	19.2538	0.0933762	17.4637	80.091	85.1523	0.00102475	0.0244701
Herbicid	Bromoxynil		0.999327	-8.50808	6.35816	4.69577	104.909	91.9722	0.00169697	0.00514233		0.999922	-12.9617	10.8755	6.51799	95.9931	95.6682	0.0157076	0.0523586		0.999618	4.03315	14.0189	15.7952	76.3649	96.4006	0.00540451	0.0071621		1	-9.76486	3.1385	10.2252	89.2456	79.5763	0.000798161	0.0128352
Herbicid	Carfentrazone-ethyl		0.999923	-1.05734	8.85234	9.7972	80.1599	92.9438	0.00083112	0.00251855		0.999968	-17.9534	41.8123	16.8263	89.4786	102.825	†	†		0.999804	-3.95068	na	24.0713	na	91.4341	†	†		0.997219	-24.942	5.89898	17.1651	90.8641	93.793	†	†
Herbicid	Chloridazon		0.999974	-1.5906	6.40319	7.0018	96.1005	98.625	0.00258436	0.0078314		0.999882	-35.3452	7.52483	8.42364	94.6359	106.063	†	†		0.99944	-6.60873	6.90082	13.3087	97.7476	91.2446	0.00198321	0.00600974		0.999895	-16.2115	3.7811	11.0312	79.3865	79.6757	0.000871908	0.00796587
Herbicid	Chlortoluron		0.99995	-2.79174	2.96289	5.96728	87.6234	96.1165	0.000726738	0.00220224		0.999959	-12.3885	6.72908	8.3833	89.9492	104.021	0.000474957	0.00158319		0.999978	-4.31712	7.70009	8.01632	82.2198	90.4685	0.000458655	0.00138986		1	-10.0338	3.26348	7.88429	77.3342	79.5424	0.00068879	0.00457515
Herbicid	Clomazone		0.999984	-20.0663	2.82118	3.73345	88.3478	94.8152	0.000540963	0.00163928		0.999982	-13.5609	5.17636	7.05167	104.275	101.014	0.000209717	0.000699055		0.999996	-3.74872	7.62784	10.9616	96.6064	92.3319	0.000421006	0.00127578		1	-9.57721	3.82134	8.80201	77.5778	78.1553	0.000200208	0.0124658
Herbicid	Diflufenican		0.999993	-2.28085	2.31839	6.34019	87.1627	94.6802	0.000547126	0.00165796		0.999952	-9.94979	8.33653	7.24836	112.567	110.068	0.000366197	0.00122066		0.999954	-3.89865	14.7883	16.9898	119.392	100.964	0.000267259	0.000809877		1	-5.65666	5.35873	12.4094	90.4035	84.2027	0.000884601	0.00431003
Herbicid	Dimethenamid-P		0.999955	-7.18359	2.68689	3.50156	91.2029	95.2052	0.000229814	0.000696406		0.999931	-15.0151	4.27595	7.24552	94.1454	103.149	0.000127168	0.000423893		0.999961	-5.46219	8.44202	13.3358	85.5035	95.3776	0.00021204	0.000642545		1	-9.53151	2.9908	12.1809	80.7266	78.9363	0.000285419	0.0056037
Herbicid	Ethofumesate		0.999793	-6.48691	5.06627	5.09016	94.339	95.9583	0.00260513	0.00789434		0.999788	-8.00927	9.93818	9.90522	92.5	94.2016	0.00413646	0.0137882		0.999952	-4.58699	16.87	12.3028	88.2584	95.3261	0.00513608	0.0155639		0.997219	-26.1091	1.42128	11.4039	84.843	78.5695	†	†
Herbicid	Flazasulfuron		0.999924	-1.31247	3.54619	4.12665	74.6045	92.3807	†	†		0.999849	-8.52478	11.2607	9.97374	111.262	98.6798	0.000802936	0.00267645		0.999806	0.0413658	11.7922	9.43519	89.8492	85.447	0.00171825	0.00520682		1	-10.8868	4.45321	12.18	84.0666	80.0305	0.000996734	0.00649885
Herbicid	Florasulam		0.999966	-5.28403	4.83461	3.09396	104.517	91.1223	0.000456052	0.00138198		0.999959	16.987	14.825	9.09981	116.148	100.589	0.00149924	0.00499748		0.99976	15.1341	16.409	17.281	107.526	99.134	†	†		0.997219	0.994445	6.25745	15.7817	84.9199	92.1732	†	†
Herbicid	Flufenacet		0.999977	3.1142	3.66784	5.01861	84.5101	94.2104	0.00079308	0.00240327		0.999919	-10.1771	3.04053	7.1783	106.723	100.135	0.000309426	0.00103142		0.997196	-1.88315	10.1662	15.7835	99.3094	94.849	0.000319148	0.000967116		1	-12.6949	3.21358	10.4283	84.9226	83.0034	0.000730817	0.00713808
Herbicid	Fluroxypyr		0.991063	-0.0687762	na	7.08439	na	97.2153	†	†		0.944224	-5.32793	114.246	14.5261	na	94.5103	†	†		0.991063	7.68358	na	9.71485	na	80.839	†	†		0.996787	-100	9.55377	7.887	78.0183	78.5275	†	†
Herbicid	Flurtamone		0.999993	-4.3785	3.68601	5.36789	89.6842	90.4232	0.000403122	0.00122158		0.999898	-11.4392	7.89152	8.2258	99.7995	105.531	0.000353115	0.00117705		0.999946	-5.96627	5.70297	15.7	95.0827	89.85	0.000730861	0.00221473		1	-13.5581	1.24556	12.2785	83.043	81.4587	0.00024511	0.00642654
Herbicid	Foramsulfuron		0.999621	-3.45686	9.41791	5.12052	87.082	107.728	0.00375989	0.0113936		0.999872	15.8525	17.8846	6.2147	97.929	94.7853	0.000188435	0.000628118		0.999931	13.1447	na	37.1143	na	112.95	†	†		0.997191	-54.1048	8.72024	19.3364	127.699	90.3728	†	†
Herbicid	Isoproturon		0.999956	-0.228317	3.92663	3.24086	96.1689	93.6747	0.000344389	0.0010436		0.999951	-14.7341	5.1198	7.71585	101.205	103.933	0.000429262	0.00143087		0.999927	-5.10206	9.89703	15.2806	83.0595	96.1149	0.00168705	0.00511229		1	-8.02092	5.6875	7.92285	78.32	82.5798	0.00103889	0.00572668
Herbicid	Lenacil		0.999905	-0.902836	7.20532	2.90451	98.4916	96.6806	0.0015977	0.00484151		0.999958	-14.7729	22.487	9.91909	108.047	102.993	†	†		0.999888	-29.1498	12.4932	9.70802	81.2623	86.2686	†	†		1	-13.518	1.99387	9.6156	81.4584	80.4869	0.00165912	0.0154812
Herbicid	MCPA		0.99706	1.15851	7.9178	7.54627	na	80.084	†	†		0.999736	-9.1843	33.5739	20.2752	95.3224	92.269	†	†		0.999961	26.9054	na	19.5934	na	98.2443	†	†		0.997945	74.7298	10.6955	43.4199	124.957	66.662	†	†
Herbicid	Metamitron		0.999871	-6.79742	25.9631	12.3196	112.355	93.1255	†	†		0.99998	-14.1358	10.7165	11.0561	89.259	106.308	0.00182851	0.00609503		0.999957	-9.41471	6.85235	12.8626	102.075	90.4383	0.0068092	0.0206339		1	-19.9613	5.16251	10.4384	73.826	80.8655	0.0022589	0.00819298
Herbicid	Metazachlor		0.99999	-4.37113	3.29029	4.68505	88.1818	95.0023	0.000211347	0.000640445		0.999514	-39.0289	3.47898	7.28972	100.405	104.549	†	†		0.999888	-5.40535	6.36587	12.4019	93.1364	84.9292	0.00140363	0.00425343		1	-15.8664	4.84805	10.9525	81.7785	81.1982	0.000202422	0.00696484
Herbicid	Metobromuron		0.999973	-1.40552	4.39916	4.1604	90.511	95.6321	0.000398056	0.00120623		0.999929	-15.9658	3.77567	9.11299	104.455	96.9146	0.000453446	0.00151149		0.999979	-6.64095	6.81063	15.6829	95.4224	95.0938	0.00167094	0.0031567		0.999939	-20.7604	4.50871	11.1817	81.2121	78.0743	†	†
Herbicid	Metolachlor-S		0.999989	-1.58453	5.18515	5.71206	94.3289	90.95	0.000151014	0.000457618		0.999904	-14.5583	3.57759	7.9688	96.2376	98.8299	0.000378848	0.00126283		0.999902	-6.16725	12.0726	12.6753	96.7661	95.4349	0.00192154	0.00582285		0.999944	-23.3527	4.06405	12.9392	84.3235	80.7862	†	†
Herbicid	Metsulfuron-methyl		0.999926	4.33334	7.51651	7.75088	96.3394	93.0717	0.000448991	0.00136058		0.999889	26.0529	11.2907	9.76106	98.0871	102.442	†	†		0.999953	10.895	16.3378	13.6884	102.89	94.1141	0.00194977	0.0059084		0.999759	-27.5159	5.2104	13.6338	83.7712	83.8611	†	†
Herbicid	Napropamide		0.999981	-2.39269	4.5758	6.28057	87.4741	99.1215	0.00016052	0.000486423		0.999946	-13.1246	6.9446	7.34955	100.407	99.7999	0.000484279	0.00161426		0.999874	-6.95479	9.92706	15.5389	88.4257	92.8175	0.00131549	0.00398633		1	-13.3166	5.29239	11.007	78.354	80.8351	8.16349e-05	0.00503311
Herbicid	Pendimethalin		0.999952	-1.52699	6.81937	4.94952	81.801	97.0841	0.00413622	0.012534		0.999867	-11.8374	6.85413	5.85692	111.072	101.029	0.00199888	0.00666292		0.99995	-6.91302	12.1299	10.7903	81.5397	76.5761	0.00430456	0.0130441		0.999598	-33.6362	8.07464	13.9972	84.8597	82.6305	†	†
Herbicid	Picloram		0.965807	2.74396	15.3067	7.38182	na	92.5147	†	†		0.991063	-14.2664	56.2286	38.1499	na	96.068	†	†		0.991063	89.1904	na	10.79	na	76.576	†	†		0.997901	-100	141.421	15.2173	16.3413	68.9762	†	†
Herbicid	Propaquizafop		0.999984	-3.07357	3.74132	4.70227	96.0192	92.4876	8.38022e-05	0.000253946		0.99992	-8.61785	4.6962	6.34013	101.967	102.237	0.000275604	0.000918679		0.999967	1.41513	11.4892	12.1264	96.0588	90.233	0.00286113	0.0076834		0.999946	-31.7715	12.1633	13.4589	96.6113	81.8975	†	†
Herbicid	Propyzamide		0.999925	-2.18598	4.21051	4.90796	88.9087	98.2069	0.00049971	0.00151427		0.999919	-12.8597	5.53935	8.5799	89.0393	102.808	0.000711323	0.00237108		0.999934	-2.44548	5.66395	12.126	85.7645	90.233	†	†		1	-18.7546	1.94293	11.0238	86.5943	79.4381	0.000948176	0.0140293
Herbicid	Prosulfocarb		0.999995	-9.43677	3.75893	3.81361	95.1305	96.283	0.000197915	0.000599742		0.999945	-15.5177	4.6469	7.84822	100.163	100.897	0.000385446	0.00128482		0.99995	-7.24807	15.893	6.699	94.465	87.242	†	†		0.999955	-10.0844	20.1011	16.8221	76.3968	79.7836	†	†
Herbicid	Quinmerac		0.999994	-4.07717	1.89204	5.71619	83.1724	87.5798	0.000806053	0.00244258		0.99991	-0.434383	5.9361	9.59672	116.491	97.8807	0.000571419	0.00190473		0.999965	-3.79632	8.03486	12.8461	89.046	82.0176	0.000501991	0.00152118		0.999316	-12.4455	3.13118	8.96079	139.817	75.399	†	†
Herbicid	Quizalofop-P		0.991063	-0.0659274	na	8.21667	na	62.3458	†	†		0.991357	3.4134	66.8932	52.4738	na	103.585	†	†		0.991063	-10.0232	na	12.784	na	96.239	†	†		0.991063	-4.14133	8.98039	13.7787	133.789	74.9731	†	†
Herbicid	Terbuthylazine		0.999972	-1.31008	3.64892	4.37272	94.9948	94.9772	0.00027476	0.000832606		0.999955	-15.157	4.79716	7.47738	99.8817	99.8479	0.000249265	0.000830882		0.999933	-8.51297	7.67633	10.7942	88.1924	94.5154	0.001358	0.00411515		1	-16.9544	5.06821	9.55547	76.3906	80.3305	0.000245151	0.00740417
Herbicid	Tribenuron-methyl		0.999964	-0.533167	6.67461	6.13461	87.133	94.5137	0.000275184	0.000833891		0.999952	-14.6011	3.4303	8.63452	98.0862	101.265	0.000332086	0.00110695		0.999999	-0.522824	15.0972	18.3379	107.457	99.8232	0.00127654	0.00395655		0.0563689	-18.7752	4.42001	11.7395	83.5418	80.5329	†	†
Herbicid	Tritosulfuron		0.991063	-1.04148	12.1049	5.51823	na	na	†	†		0.999952	-14.6011	25.285	13.5118	na	110.17	†	†		0.997839	-5.17167	na	18.953	na	91.14	†	†		0.999548	-15.9839	4.15312	12.8826	92.0584	72.3176	0.00425334	0.0423608
Insecticid	Acetamiprid		0.99998	4.33042	2.32437	4.34301	92.4186	93.782	0.00035499	0.00107573		0.999946	-18.8359	5.16171	8.93851	103.051	103.593	0.00026906	0.000896868		0.999421	-1.31755	9.26029	14.8588	99.9801	92.1911	0.000332489	0.00100754		0.999946	-21.8301	2.33654	9.71498	76.137	83.2931	†	†
Insecticid	Chlorantraniliprole		0.999982	-3.14279	6.31976	2.58971	83.5177	96.5752	0.000614313	0.00186156		0.999903	-10.3444	9.67118	7.42643	97.3778	102.697	0.00156299	0.00520995		0.999903	-0.45357	na	32.569	na	115.823	†	†		0.999895	-48.4577	4.9149	18.2282	84.0631	84.027	†	†
Insecticid	Clothianidin		0.996967	-2.16406	50.2212	25.8015	na	85.0819	†	†		0.999924	-22.687	12.5306	6.75479	71.2114	109.517	†	†		0.999941	10.3102	7.4616	14.1545	87.8081	92.3125	0.00120159	0.00364117		1	-5.85008	6.9647	8.38486	78.4581	83.994	0.000981389	0.00821307
Insecticid	Cyantraniliprole		0.999975	3.1222	3.16134	5.63076	81.5964	97.5824	0.00109051	0.00330458		0.999863	-25.5371	11.5726	9.40971	87.7187	104.493	†	†		0.99952	-5.84839	7.114	142.813	22.378	101.868	†	†		0.156319	-34.7783	na	na	na	na	†	†
Insecticid	Dimethoate		0.999956	2.80888	8.78953	7.55889	87.7588	92.9984	0.000220003	0.000666676		0.999938	-47.1206	2.15283	7.99689	108.972	101.034	†	†		0.999996	-5.76157	5.43645	13.4787	93.1536	90.9137	0.000370622	0.0011231		1	-13.9081	1.80095	10.5461	79.5725	81.9549	0.000275553	0.00717099
Insecticid	Etofenprox		0.999971	-3.51917	2.8676	5.25703	85.2468	90.4562	0.000413629	0.00125342		0.999936	-9.31215	2.64113	7.56789	95.2254	100.221	0.000380944	0.00126981		0.999381	-48.4231	18.311	20.062	97.722	98.803	†	†		0.999895	-27.7967	3.33341	10.5551	91.8008	86.4845	†	†
Insecticid	Fenoxycarb		0.999988	2.46371	6.75589	6.48539	94.997	94.3875	0.000544245	0.00164923		0.99995	-8.97742	5.56732	8.55293	104.607	106.4	0.000352218	0.00117406		0.999178	2.11016	18.5442	16.8416	104.593	94.5996	0.00114607	0.00347294		0.999902	-24.3211	5.8881	13.746	84.3444	80.25	†	†
Insecticid	Fenpyroximate		0.999943	-0.441187	2.43991	5.32313	90.4887	94.0006	0.000138004	0.000418193		0.999961	-13.6835	4.4456	8.15073	103.119	100.836	0.000105248	0.000350828		0.999679	7.00456	10.2893	6.70487	79.3764	85.1921	0.000568461	0.00172261		0.999912	-29.2549	3.01218	11.0483	94.1955	83.8512	†	†
Insecticid	Flonicamid		0.999882	5.56886	5.77594	5.95185	118.889	92.5484	0.00311699	0.00944541		0.999233	-51.231	21.5052	9.78598	93.8568	108.493	†	†		0.999934	-14.1606	20.1914	17.2813	93.3191	99.1342	†	†		0.999956	-33.0663	24.609	14.0541	63.0913	73.9101	†	†
Insecticid	Flupyradifurone		0.999837	74.0466	5.67007	5.87794	85.5944	96.0887	†	†		0.999941	-16.0083	6.25725	9.70164	93.4464	101.881	0.000625904	0.00208635		0.999983	3.53268	7.24204	9.71485	92.7712	80.839	0.0015504	0.00469819		1	-1.01336	12.4505	10.5565	71.2955	78.3937	0.0007732	0.0107567
Insecticid	Hexythiazox		0.999905	-0.18371	1.28294	4.23129	92.7333	93.6446	8.92469e-05	0.000270445		0.999952	-13.8674	6.50031	8.58153	99.6868	103.988	8.37974e-05	0.000279325		0.999992	-5.84268	11.5964	17.0009	79.8301	89.3207	0.000677006	0.00198884		0.999879	-40.1055	6.51558	10.1047	75.8851	78.4553	†	†
Insecticid	Imidacloprid		0.99994	-19.9387	4.02453	7.86588	85.4686	91.2841	0.00374183	0.0113389		0.999855	-21.1853	8.38832	9.89829	96.3453	104.917	†	†		0.999878	8.39031	9.921	17.001	107.155	89.321	†	†		na	-15.5563	4.00812	11.327	78.0225	85.3275	†	†
Insecticid	Indoxacarb		0.999966	-0.649668	6.3451	5.82745	89.5355	99.6641	0.00107303	0.00325161		0.999845	-3.59433	19.6322	6.25438	133.701	102.494	†	†		0.989305	-1.49982	na	25.539	na	122.385	†	†		0.999788	-82.7694	8.76716	19.5428	116.298	97.7747	†	†
Insecticid	Methiocarb		0.999996	0.704781	1.47046	3.43171	90.9146	90.249	0.000317761	0.000962911		0.999855	-14.2709	6.42795	7.84488	103.085	97.9944	0.000325013	0.00108338		0.999889	-4.36534	11.3244	13.2601	87.7063	88.0107	0.00128102	0.00388188		1	-15.1985	4.43228	9.75647	80.7146	79.0339	0.000728319	0.00559516
Insecticid	Pirimicarb		0.999993	-15.51	1.57823	4.98963	90.2698	96.1195	0.000188595	0.000571499		0.999949	-25.0973	2.1782	7.31033	98.0114	102.401	†	†		0.999996	-4.09974	9.28769	17.9863	94.0845	95.5138	0.00155029	0.00469785		0.9999	-17.5166	2.58549	9.59175	77.3686	79.6184	0.001409	0.077886
Insecticid	Pymetrozine		0.999969	-10.5176	3.53818	5.83263	84.1087	90.5508	0.000338734	0.00102647		0.999946	-26.652	5.03787	11.3044	99.1883	98.4277	†	†		0.999994	1.83523	7.87809	14.5031	95.8893	92.0891	0.0148654	0.0775082		0.999961	-100	1.61407	9.82374	74.8697	78.1893	†	†
Insecticid	Spinosad		0.999946	-5.05856	4.19834	5.01703	85.658	101.231	0.000273279	0.000828119		0.9999	-6.42383	3.72077	7.15661	95.2054	97.396	8.4936e-05	0.00028312		0.997599	-1.56769	na	29.391	na	135.246	†	†		0.999788	-62.2442	6.37148	18.6898	85.6262	94.3994	†	†
Insecticid	Sulfoxaflor		0.999966	12.7266	5.25777	10.5868	93.0393	89.3011	0.00141017	0.00427324		0.999301	-22.4654	21.6316	18.8129	93.4714	110.082	†	†		0.989305	-1.94653	3.47143	5.62747	84.648	81.4549	0.000606439	0.00251778		0.998	-4.60622	6.18302	3.97052	75.8828	81.5178	0.00242964	0.111144
Insecticid	Tebufenozide		0.999897	-1.14793	8.22939	4.59067	84.4551	93.148	0.000821588	0.00248966		0.999957	-12.2513	3.99822	8.1222	95.9224	105.202	0.00238735	0.00795783		0.999986	-3.52433	19.8785	18.7034	103.412	99.1289	0.00161797	0.00490294		0.99995	-25.7911	3.27056	12.9037	91.6098	88.7009	†	†
Insecticid	Thiacloprid		0.999995	-5.03369	3.32259	4.93532	91.6762	93.5958	0.000168494	0.000510588		0.999949	-14.9822	3.81086	8.95485	100.868	101.749	0.000820703	0.00273568		0.997599	-10.3714	8.48847	14.1273	94.8021	96.6983	0.00156849	0.00475301		1	-18.1904	2.51536	9.2977	81.7021	82.7957	0.000856163	0.00849613
Insecticid	Thiamethoxam		0.999977	-0.842233	4.32178	5.13438	90.4452	99.1281	0.000178694	0.000541496		0.999949	-31.9758	4.50374	10.7215	99.535	101.07	†	†		0.997661	1.13814	3.51041	12.2156	90.5738	92.2785	0.00129932	0.00393734		0.999902	-23.9908	8.78665	9.9342	73.3313	79.5395	†	†
			92	90	88	92	87	91	83	83		92	80	83	90	87	93	71	71		93	88	77	83	72	89	65	65		89	52	87	89	82	88	45	45

## Sheet: SI 4 Table of samples
Table S4 Detections of CUPs per samle. Concentrations are given in µg/kg, concentrations below the LOQ are given as "LOQ".
Matrix	Land-use type	Site	Sex	Hatching sucess (yes: 1, no: 0)	Timeframe	2,4-D	Acetamiprid	Aminopyralid	Azoxystrobin	Benalaxyl	Bentazone	Bixafen	Boscalid	Bromoxynil	Carfentrazone-ethyl	Chlorantraniliprole	Chloridazon	Chlortoluron	Clomazone	Clothianidin	Cyantraniliprole	Cyazofamid	Cyflufenamid	Cymoxanil	Cyprodinil	Difenconazole	Diflufenican	Dimethenamid-P	Dimethoate	Dimethomorph	Dimoxystrobin	Epoxiconazole	Ethofumesate	Etofenprox	Fenoxycarb	Fenpropimorph	Fenpyroximate	Flazasulfuron	Flonicamid	Florasulam	Fluazinam	Fludioxonil	Flufenacet	Fluopicolid	Fluopyram	Flupyradifurone	Fluroxypyr	Flurtamone	Foramsulfuron
Bee	viticulture	V3	m	0	late_may
Bee	vegetables	O2	f	0	late_may														32.565
Bee	viticulture	V1	f	0	early_june
Bee	viticulture	V2	m	0	early_june
Bee	arable crops	A1	f	0	end_may
Bee	vegetables	O3	m	0	end_may
Bee	viticulture	V1	f	0	end_may
Bee	viticulture	V2	f	0	end_may
Bee	viticulture	V3	m	0	end_may
Bee	arable crops	A1	f	0	late_may
Bee	vegetables	O1	f	0	late_may
Bee	vegetables	O2	f	0	late_may
Bee	viticulture	V2	f	0	late_may
Bee	viticulture	V1	f	0	mid_june
Bee	viticulture	V3	m	0	mid_june
Bee	arable crops	A1	f	0	start_june
Bee	viticulture	V2	m	0	start_june
Bee	viticulture	V3	m	0	start_june
Bee	vegetables	O3	m	0	start_june														261.775
Bee	viticulture	V2	f	1	mid_june														23.2214
Bee	vegetables	O3	m	1	early_june
Bee	viticulture	V3	m	1	early_june
Bee	vegetables	O2	m	1	end_may
Bee	viticulture	V2	f	1	end_may
Bee	arable crops	A1	f	1	late_may
Bee	arable crops	A1	f	1	late_may
Bee	viticulture	V2	m	1	late_may
Bee	vegetables	O1	f	1	mid_june
Bee	vegetables	O3	f	1	mid_june
Bee	viticulture	V1	m	1	start_june
Bee	viticulture	V3	m	1	start_june
Bee	vegetables	O1	m	1	start_june														LOQ
Bee	vegetables	O2	f	1	start_june
Flower	arable crops	A3			mid_june				LOQ																			LOQ					12.8732				0.568178						LOQ		3.68347
Flower	vegetables	O1			mid_may				LOQ				3.55059						3.4818									1.72624					44.0282
Flower	vegetables	O1			late_may				LOQ				3.91365						5.66258														9.05708
Flower	vegetables	O3			late_may				3.67188				3.48485						23.7128									0.896492					18.4691
Flower	vegetables	O1			mid_june					1.9744									LOQ				1.56784																					LOQ
Flower	vegetables	O2			mid_june														LOQ				1.00694	6.9373						3.36209
Flower	vegetables	O3			mid_june				1.96097										LOQ				2.19691					0.989995		1.58895														1.8086	LOQ
Flower	arable crops	A1			end_may																																								LOQ
Flower	arable crops	A2			end_may																							LOQ			LOQ		446.957												4.29265
Flower	arable crops	A3			end_may																							1.94359					20.3505												30.3513
Flower	viticulture	V1			late_may																																								LOQ
Flower	viticulture	V2			late_may				LOQ				7.37992										1.01776							1.05156														LOQ	1.69931
Flower	viticulture	V3			late_may																																								LOQ
Flower	arable crops	A1			mid_may																							1.75532			LOQ		319.906												4.96223
Flower	arable crops	A2			mid_may																							LOQ					11.686												32.4426
Flower	arable crops	A3			mid_may								3.94051															12.2917			2.07786		51.4271												2.981
Flower	viticulture	V1			mid_may																																								LOQ
Flower	viticulture	V3			start_june					3.50711													1.88079																						LOQ
Flower	vegetables	O2			start_june				3.67323													5.55012						LOQ
Flower	vegetables	O3			start_june								18.9613						1.61326									0.919768					LOQ
Pollen	vegetables	O1			late_may				0.416316
Pollen	viticulture	V3			late_may																		12.8102			30.2281
Pollen	viticulture	V3			late_may
Pollen	vegetables	O2			late_may		LOQ		0.335474				4.28432						2.47512			5.37756								LOQ
Pollen	vegetables	O1			mid_june				1.56075										2.49259
Pollen	viticulture	V1			early_june																	4.52177
Pollen	viticulture	V2			early_june																																								LOQ
Pollen	viticulture	V3			early_june
Pollen	arable crops	A1			end_may
Pollen	vegetables	O2			end_may				0.0641296																			1.50063		1.35127
Pollen	vegetables	O3			end_may
Pollen	viticulture	V1			end_may																																								LOQ
Pollen	viticulture	V2			end_may
Pollen	viticulture	V3			end_may																																								LOQ
Pollen	arable crops	A1			late_may
Pollen	arable crops	A1			late_may
Pollen	vegetables	O2			late_may
Pollen	viticulture	V2			late_may								LOQ																	LOQ															LOQ
Pollen	viticulture	V2			late_may								4.59698													9.16186				7.60571															LOQ
Pollen	viticulture	V1			mid_june								LOQ									5.30474	3.71179			8.16655				10.74														4.53626	LOQ
Pollen	viticulture	V2			mid_june		0.170643																							3.62197															LOQ
Pollen	viticulture	V3			mid_june																																							3.42819
Pollen	arable crops	A1			start_june
Pollen	viticulture	V1			start_june																																						LOQ		LOQ
Pollen	viticulture	V1			start_june
Pollen	viticulture	V2			start_june				0.530637
Pollen	viticulture	V2			start_june
Pollen	viticulture	V3			start_june																																								LOQ
Pollen	viticulture	V3			start_june
Pollen	vegetables	O3			early_june														LOQ											LOQ			8.60723										LOQ
Pollen	vegetables	O3			mid_june				16.4638										LOQ											LOQ
Pollen	vegetables	O1			late_may				0.180695																			0.737848
Pollen	vegetables	O1			start_june				3277.45				6.17651						2.66928									0.867912
Pollen	vegetables	O2			start_june				31.1213													LOQ				7.0984				2.39462
Pollen	vegetables	O3			start_june				1.53175										2.00366									2.59019		6.22387			14.3712			1.6538							3.56991
[truncated: 50 more columns]

## Sheet: SI 5 LC conditions
Table S5 Procedures of analytical analysis: Agilent 1260 Infinity II HPLC conditions.
Parameter	Value
Column	Agilent ZORBAX Eclipse Plus C18, 3x150 mm, 2.7 µ
Column temperature	45 °C
Injection volume	1 µL
Speed	Draw, 200 µl/min Eject: 400 µL/min
Needle wash	12 seconds
Mobile phase	A) 98 % Water with 4 mM ammonium formate + 0.1 % acetic acid + 2% methanol
	B) 98 % methanol with 4 mM ammonium formate + 0.1 % acetic acid + 2% water
Flow rate	0.45 mL/min
Gradient program	Time	B%
	0	2
	1	50
	4	65
	14	100
	20	100
	20.1	2
Stop time	20.1 minutes
Post time	3 minutes
Mass Spectrometer	Agilent 6495C with electrospray ionization (ESI) operated in multiple reaction monitoring mode
Ionization mode	Positive / Negative
Gas temperature	250 °C; 11 L/min
Nebulizer	38 psi
Sheath gas	350 °C; 12 L/min
Capillary voltage	3,000 V / 3000 V
Delta EMV	200
High-pressure iFunnel RF	150 V / 150 V
Low-pressure iFunnel RF	60 V / 60 V
MS1 and MS2 resolution	Unit

## Sheet: SI 6 Experiments
Table S6 Recovery of experimental tests.
		Pollen provision (0.1 g)				Flower (0.5 g)			emerged bee (0.02 g)
Group	CUP	freeze_s	c18	psa	Z-sep	c18	freeze_s	psa	c18	psa+c18	freeze	biota
Fungicides	Azoxystrobin	98.1931	101.499	102.093	68.6949	89.4271	97.064	90.456	49.5076	80.6409	88.018	108.368
Fungicides	Benalaxyl	94.3671	98.0677	98.855	65.4434	90.645	96.3395	93.3667	59.4832	60.0242	94.3755	35.8731
Fungicides	Bixafen	95.5652	97.1432	92.9412	72.4655	91.9976	94.8732	94.6292	58.5381	64.5358	92.8714	51.4911
Fungicides	Boscalid (Nicobifen)	95.2697	95.4941	91.9051	72.5645	92.8458	94.2677	94.9524	47.2176	104.077	72.0494	108.527
Fungicides	Cyazofamid	95.6621	98.3975	96.7188	74.6721	90.96	92.7425	94.1829	29.7761	89.488	90.0192	149.546
Fungicides	Cyflufenamid	91.9083	94.6534	93.7193	69.7332	89.1064	95.0727	92.3459	60.2068	74.8519	84.1639	13.7714
Fungicides	Cymoxanil (Curzate)	94.696	97.6445	96.1726	68.2584	92.0668	89.3008	85.908	61.223	40.4759	93.9534	89.8262
Fungicides	Cyprodinil	93.3875	58.355	83.8608	54.007	90.8673	97.8996	93.1598			148.168	53.0771
Fungicides	Difenoconazole	95.8972	94.1659	92.512	86.71	92.0807	81.6316	107.071		0	102.555	14.0977
Fungicides	Dimethomorph(E)	97.8749	101.805	102.101	64.7697	121.917	96.0994	97.4148	52.2212	49.1799	96.9313	128.22
Fungicides	Dimoxystrobin	92.065	94.6806	87.9937	67.4557	90.222	97.0579	91.0136	69.2743	62.0821	93.2138	73.1347
Fungicides	Epoxiconazole (BAS 480F)	94.1127	94.2537	93.2913	65.597	89.991	93.4076	96.7646	68.2144	60.7259	91.9832	84.7971
Fungicides	Fenpropimorph (Ro 14-3169)	92.6957	94.6662	84.9491	53.0419	88.6945	94.2229	94.9785	57.8693	63.1197	87.3866	84.8099
Fungicides	Fluazinam (Shirlan (VAN)	95.7128	97.502	92.3134	73.4868	92.5876	98.0786	89.8529	74.5706	35.4401	73.0178	1.21773
Fungicides	Fludioxonil	93.743	94.7031	93.6434	74.138	81.3656	90.3077	74.4003			85.5753	27.2043
Fungicides	Fluopicolid	87.6984	96.2122	92.4329	64.7639	89.6852	96.728	94.4717	63.9613	0	87.6839	90.5106
Fungicides	Fluopyram	95.4658	96.2077	92.0776	70.7178	90.5142	96.8681	94.7605	51.9769	68.4456	89.7494	127.21
Fungicides	Iprovalicarb	96.217	99.2805	100.181	65.9009	92.6532	95.9769	92.7173	68.4117	40.2839	94.0177	255.897
Fungicides	Kresoxim methyl	92.5554	94.9019	97.8014	68.8488	88.9184	91.9684	92.5492	63.3944	0	94.3383	116.429
Fungicides	Mandipropamid	96.591	98.0816	93.4092	72.5521	91.1818	92.8074	89.6637	62.6563	56.0413	94.1615	111.696
Fungicides	Metalaxyl	97.3123	98.5305	100.177	63.7765	91.2738	96.3705	93.0003	0		83.8382	101.166
Fungicides	Metconazole	94.8867	91.8886	87.8154	53.2723	90.3957	95.9487	93.7309	76.8841	0	91.1148	47.7645
Fungicides	Metrafenone	99.2176	97.7075	102.272	69.2755	90.5099	93.5555	97.005	76.4605		96.8084	14.9347
Fungicides	Myclobutanil	97.6531	99.5701	99.7039	67.3401	92.6998	94.4579	92.1758	69.1092	52.5155	94.9799	222.857
Fungicides	Paclobutrazol	93.5713	94.086	92.1313	61.089	88.828	93.5602	90.2346	49.0922	41.5671	88.9142	350.655
Fungicides	Penconazole	96.002	94.6353	91.6277	55.8744	90.4235	93.789	93.1503	65.154	65.534	92.2251	67.8396
Fungicides	Pencycuron	95.0831	97.0017	97.4097	64.8006	86.9572	94.045	92.3455	59.4367		91.7333	10.9111
Fungicides	Picoxystrobin	98.4995	100.279	104.099	67.9794	90.8811	97.3982	92.2831	63.1196	52.1698	92.75	62.0669
Fungicides	Prochloraz	95.2457	92.9176	88.392	58.4797	89.0782	94.3903	90.1768			82.0205	21.9576
Fungicides	Propamocarb	97.5512	102.982	97.7905	48.2828	121.601	121.232	116.026	48.1588	42.817	88.2191	69.9673
Fungicides	Proquinazid	67.7337	119.643		59.3882	87.5927	89.5471	114.94	61.7906	51.7784	93.7464	3.09653
Fungicides	Prothioconazole	159.157	139.298	140.744	65.4132			50.2485				0.374164
Fungicides	Pyraclostrobin	97.7554	96.2435	101.939	68.146	91.7432	94.099	94.2989	67.5442	53.8632	91.3594	13.2646
Fungicides	Spiroxamine	92.5795	94.4781	80.8833	46.4821	87.1242	96.4784	93.107	42.0547	40.958	107.784	145.343
Fungicides	Tebuconazole	94.0799	93.5726	91.3776	55.6956	89.1263	92.2135	97.7114		0	97.1393	39.6015
Fungicides	Trifloxystrobin	96.6376	98.9933	100.851	67.5441	89.13	91.5605	94.1762	72.6734	52.5492	89.4161	12.4517
Herbicides	2,4-D	103.771	86.2926	109.843	42.984	95.7327	98.9109	69.4519			87.1032	67.8149
Herbicides	Aminopyralid	94.599	98.2266	99.5004	53.7254	87.8039	94.7945	89.9469			105.509	70.5739
Herbicides	Bentazone	92.9012	95.178	96.4828	73.9968	88.0619	90.9606	84.7586	53.4737	32.8188	43.0644	80.3734
Herbicides	Bromoxynil	90.5837	92.7728	96.0487	49.3174	83.6205	97.5452	84.6752			103.745	60.933
Herbicides	Carfentrazone-ethyl	96.6522	89.8876	95.2369	71.6404	102.961	84.3144	102.095			87.3712
Herbicides	Chloridazon (Pyrazon)	86.8291	90.0638	91.3084	63.8938	85.8114	91.457	88.7795	48.5923	40.98	88.9286	107.084
Herbicides	Chlortoluron	94.5098	97.1786	96.9204	54.2418	88.3668	96.267	91.2139	48.3911	57.3089	89.7058	68.8869
Herbicides	Clomazone	96.1603	98.8861	99.4696	69.3791	89.477	95.6981	91.988	45.4429	44.6796	93.351	54.0957
Herbicides	Diflufenican	99.0704	96.5346	100.415	70.1914	89.1429	95.8375	102.877	50.663	49.7875	85.2967	9.48602
Herbicides	Dimethenamid-P	96.1605	98.4321	98.8258	66.6379	88.9465	95.192	91.7906	66.2004	59.385	91.087	59.6821
Herbicides	Ethofumesate	95.5536	100.398	97.4095	69.9261	88.1944	95.5375	91.5138	99.1898	38.1443	78.5681	321.27
Herbicides	Flazasulfuron	98.8613	101.546	103.883	69.556	93.8708	97.0495	88.9411	22.3195	23.082	97.9328	124.391
Herbicides	Florasulam	100.147	103.429	107.391	73.4145	91.3272	97.306	98.3055	0	0	96.7132	645.465
Herbicides	Flufenacet (Fluthiamide)	96.5423	99.9224	100.858	68.4206	89.8266	97.0125	94.8152	66.09	55.7577	93.6256	101.884
Herbicides	Fluroxypyr	83.5342	88.1986	90.1569	48.8203	89.6	81.3704	74.1377				73.1225
Herbicides	Flurtamone	94.8805	98.9981	101.061	64.1375	88.7793	96.6551	93.1025	82.3586	70.2724	90.9596	268.686
Herbicides	Foramsulfuron	104.984	101.477	109.424	68.2096	95.5	96.5654	77.2258			87.2883
Herbicides	Isoproturon	96.2057	96.834	99.5145	54.3442	89.721	94.9602	92.4779	76.9802	56.5298	85.5929	66.3423
Herbicides	Lenacil	90.4807	93.4865	86.2117	58.6861	89.0627	92.5968	86.1123			100.104	63.1287
Herbicides	MCPA	89.6042	92.0397	99.6578	43.7678	79.4285	87.8749	73.5024			74.2312	62.6713
Herbicides	Metamitron	74.4922	78.845	77.9147	56.7192	85.4082	86.9788	91.192	56.1969	48.8326	92.5662	72.7183
Herbicides	Metazachlor	96.1029	98.954	99.5564	67.5609	89.7824	97.3785	93.2103	76.1699	73.9844	87.3425	25.7494
Herbicides	Metobromuron	94.2921	95.8976	98.1583	67.7714	91.3852	95.016	93.7201	69.984	82.2343	97.8887	63.556
Herbicides	Metolachlor-S	95.9907	96.9089	97.6484	67.3508	88.7828	91.5405	90.0661	53.3517	57.2582	94.0863	303.48
Herbicides	Metsulfuron-methyl	107.524	109.901	112.301	73.2494	92.8832	95.9467	92.7634	27.3216	52.5019	92.935	109.606
Herbicides	Napropamide	95.7288	97.0685	98.9014	61.433	88.4037	94.7634	93.7453	63.2402	77.9679	95.1929	106.443
Herbicides	Pendimethalin (Penoxalin)	95.3239	91.9486	95.4931	67.1966	90.6718	89.4684	122.087	105.626	111.137	72.525	3.53738
Herbicides	Picloram	33.4198	35.1034	41.2848	18.1518	73.7554	87.9051	20.8315			44.8815	67.2279
Herbicides	Propaquizafop	99.685	96.9574	101.834	69.459	92.7837	89.7641	103.227	68.5273	51.2012	87.4048	9.85402
Herbicides	Propyzamide (Pronamide)	95.2932	97.4109	99.0876	69.1965	88.7071	98.289	91.9533	44.9001	0	95.3187	45.7604
Herbicides	Prosulfocarb	92.5202	93.5904	93.63	63.7699	87.1928	86.5291	101.505	76.2069		76.1736	11.411
Herbicides	Pyrimethanil	95.0223	70.3451	86.7449	57.1232	86.2504	95.7419	91.876		0	101.245	27.5008
Herbicides	Quinmerac	66.768	66.7161	68.1806	27.3111	78.5522	84.9516	51.631	15.8097	0	98.6946	79.4582
Herbicides	Quizalofop-P	92.5768	95.7167	97.4559	42.237	82.5253	115.868	93.3476			277.505	194.271
Herbicides	Terbuthylazine	91.8043	91.1399	93.2549	63.9796	87.4469	94.4239	91.6288	66.5765	62.8185	83.8557	26.7509
Herbicides	Tribenuron-methyl	93.9234	99.5343	98.7879	69.5181	93.722	94.4156	89.2008	58.3834	42.576	93.8865	110.064
Herbicides	Tritosulfuron	103.568	106.199	109.302	71.7494	85.9258	91.6872	88.0354			94.1554	88.3119
Insecticides	Acetamiprid	90.9969	95.9297	95.7095	66.0609	87.1708	94.0932	90.4808	54.7733	62.9471	90.9081	119.224
Insecticides	Chlorantraniliprole	98.2728	97.925	102.855	69.2749	92.3813	97.4561	93.4866	43.2788	40.5242	88.2911	97.202
Insecticides	Clothianidin	90.5614	94.5312	93.832	65.769	86.8159	86.3633	88.9495	56.8205	57.2193	87.4581	104.469
insecticides	Cyantraniliprole	94.6407	95.3661	93.5387	74.3451	89.7534	93.4698	93.0719	68.1513	22.835	93.7707
Insecticides	Dimethoate	77.4528	80.9222	81.4598	56.3223	84.7136	91.4087	88.6504	93.0514	90.4553	91.0502	97.8984
insecticides	Etofenprox	90.4522	91.5572	89.0348	60.9558	85.9389	90.7133	90.5947	62.2374	56.4173	84.969	0.271103
insecticides	Fenoxycarb	97.4272	99.4143	101.096	68.1407	92.7418	98.2189	96.4009	56.8116	0	91.4501	90.5499
insecticides	Fenpyroximate(E)	95.8969	95.2702	95.4039	66.2538	96.8194	89.4517	101.264	71.6402	51.7638	96.7246	1.55787
Insecticides	Flonicamid	89.2913	90.1742	89.8066	65.7631	91.2703	93.477	91.7976				115.885
Insecticides	Flupyradifurone	95.6408	98.0482	93.5493	75.849	87.0052	87.0006	96.2466	39.8262	58.443	83.4554	122.561
Insecticides	Hexythiazox	90.2099	88.2136	90.1529	64.0133	91.0612	92.2665	115.138	56.5543	50.5371	88.1495	3.34492
Insecticides	Imidacloprid	96.4039	101.16	103.3	68.8511	87.7487	91.5426	94.0751	0	66.5261	93.1275
Insecticides	Indoxacarb	100.052	102.741	103.929	70.9791	94.582	95.646	101.044		44.9836	100.18
Insecticides	Methiocarb	94.8497	98.0468	99.2092	67.7673	89.3294	94.0784	92.9454	46.9443	44.92	88.7291	132.75
Insecticides	Pirimicarb	92.0474	95.8358	88.1415	54.2257	84.1748	90.584	84.7996	63.1253	57.1309	90.8751	78.9491
insecticides	Pymetrozine	80.5223	60.3122	74.1654	46.8149	80.7547	89.8134	81.1322	32.6583	39.8193	74.3996	127.9
Insecticides	Spinosad	96.5074	97.3531	96.2066	60.0022	93.2025	95.0548	96.0731	71.4885	66.9171	77.5939	74.2807
Insecticides	Sulfoxaflor	90.5451	92.9117	89.7247	73.1587	87.8917	91.8891	91.1837	49.2774	105.055	75.9	195.901
Insecticides	Tebufenozide	99.9941	100.664	98.3193	68.0899	88.5242	96.9302	96.5688	38.6876	60.1709	100.179	69.3041
Insecticides	Thiacloprid	90.7219	93.7696	95.7735	66.4243	86.7324	91.8204	89.901	54.6072	59.2936	88.3632	90.5583
Insecticides	Thiamethoxam	92.4321	94.7545	97.4158	66.021	88.3483	92.1893	89.6241	63.8305	62.0486	93.6386	260.712

## Sheet: SI 7 Table of presence matrices
Table S7 CUPs which were detected at least once per matrix (bee, flower, pollen), to compare the occurrence within the matrices.
Group	CUP	Bee Matrix	Flower Matrix	Pollen Matrix
Fungicid	Azoxystrobin	0	8	9
Fungicid	Benalaxyl	0	2	0
Fungicid	Bixafen	0	0	0
Fungicid	Boscalid	0	6	5
Fungicid	Cyazofamid	0	1	4
Fungicid	Cyflufenamid	0	5	2
Fungicid	Cymoxanil	0	1	0
Fungicid	Cyprodinil	0	0	0
Fungicid	Difenoconazole	0	0	4
Fungicid	Dimethomorph	0	3	10
Fungicid	Dimoxystrobin	0	3	0
Fungicid	Epoxiconazole	0	0	0
Fungicid	Fenpropimorph	0	0	1
Fungicid	Fluazinam	0	0	0
Fungicid	Fludioxonil	0	0	0
Fungicid	Fluopicolid	0	3	2
Fungicid	Fluopyram	0	13	9
Fungicid	Iprovalicarb	0	0	1
Fungicid	Kresoxim methyl	0	0	0
Fungicid	Mandipropamid	0	3	3
Fungicid	Metalaxyl	0	5	4
Fungicid	Metconazole	0	0	3
Fungicid	Metrafenone	1	4	12
Fungicid	Myclobutanil	0	2	3
Fungicid	Paclobutrazol	0	0	0
Fungicid	Penconazole	0	2	6
Fungicid	Pencycuron	0	0	0
Fungicid	Picoxystrobin	0	0	0
Fungicid	Prochloraz	0	0	0
Fungicid	Propamocarb	1	0	0
Fungicid	Proquinazid	0	11	4
Fungicid	Pyraclostrobin	0	9	6
Fungicid	Pyrimethanil	0	1	0
Fungicid	Spiroxamine	0	13	14
Fungicid	Tebuconazole	0	1	1
Fungicid	Trifloxystrobin	0	7	4
Herbicid	2,4-D	0	0	0
Herbicid	Aminopyralid	0	0	0
Herbicid	Bentazone	0	0	0
Herbicid	Bromoxynil	0	0	0
Herbicid	Carfentrazone-ethyl	0	0	0
Herbicid	Chloridazon	0	0	0
Herbicid	Chlortoluron	0	0	0
Herbicid	Clomazone	4	7	6
Herbicid	Diflufenican	0	0	0
Herbicid	Dimethenamid-P	0	11	4
Herbicid	Ethofumesate	0	10	2
Herbicid	Flazasulfuron	0	0	0
Herbicid	Florasulam	0	0	0
Herbicid	Flufenacet	0	1	3
Herbicid	Fluroxypyr	0	0	0
Herbicid	Flurtamone	0	0	0
Herbicid	Foramsulfuron	0	0	0
Herbicid	Isoproturon	0	0	0
Herbicid	Lenacil	0	0	0
Herbicid	MCPA	0	0	0
Herbicid	Metamitron	0	2	4
Herbicid	Metazachlor	0	0	0
Herbicid	Metobromuron	0	1	0
Herbicid	Metolachlor-S	0	13	13
Herbicid	Metsulfuron-methyl	0	0	0
Herbicid	Napropamide	0	2	0
Herbicid	Pendimethalin	6	14	7
Herbicid	Picloram	0	0	0
Herbicid	Propaquizafop	0	0	0
Herbicid	Propyzamide	0	8	9
Herbicid	Prosulfocarb	0	8	1
Herbicid	Quinmerac	0	0	0
Herbicid	Quizalofop-P	0	0	0
Herbicid	Terbuthylazine	0	14	19
Herbicid	Tribenuron-methyl	0	0	0
Herbicid	Tritosulferon	0	0	0
Insecticid	Acetamiprid	0	0	2
Insecticid	Chlorantraniliprole	0	0	0
Insecticid	Clothianidin	0	0	0
Insecticid	Cyantraniliprole	0	0	0
Insecticid	Dimethoate	0	0	0
Insecticid	Etofenprox	0	0	0
Insecticid	Fenoxycarb	0	0	0
Insecticid	Fenpyroximate	0	1	0
Insecticid	Flonicamid	0	0	0
Insecticid	Flupyradifurone	0	0	0
Insecticid	Hexythiazox	0	0	0
Insecticid	Imidacloprid	0	0	0
Insecticid	Indoxacarb	0	0	0
Insecticid	Methiocarb	0	0	0
Insecticid	Pirimicarb	0	2	1
Insecticid	Pymetrozine	0	0	0
Insecticid	Spinosad	0	0	1
Insecticid	Sulfoxaflor	0	0	0
Insecticid	Tebufenozide	0	0	0
Insecticid	Thiacloprid	0	0	2
Insecticid	Thiamethoxam	0	0	0
Sum		4	35	35

## Sheet: SI 8 Statistic Methods
Table S8 Anova and t-test for the Recovery values between the tested methods with pollen extraction
aov_results<-aov(REC~Methode,data=Flower)				aov_results<-aov(REC~Methode,data=Pollen)					aov_results<-aov(REC~Method,data=Bee)
summary(aov_results)				summary(aov_results)					summary(aov_results)
Df Sum Sq Mean Sq F value Pr(>F)				Df Sum Sq Mean Sq F value Pr(F)					Df Sum Sq Mean Sq F value Pr(>F)
Method 2 768 384.1 5.262 0.00572 **				Method 3 68858 22953 197.7 <2e-16 ***					Method 3 128732 42911 15.47 1.97e-09 ***
Residuals 277 20221 73.0				Residuals 371 43076 116					Residuals 324 898467 2773
---				---					---
Signif. codes: 0 ‘***’ 0.001 ‘**’ 0.01 ‘*’ 0.05 ‘.’ 0.1 ‘ ’ 1				Signif. codes: 0 ‘***’ 0.001 ‘**’ 0.01 ‘*’ 0.05 ‘.’ 0.1 ‘ ’ 1					Signif. codes: 0 ‘***’ 0.001 ‘**’ 0.01 ‘*’ 0.05 ‘.’ 0.1 ‘ ’ 1
TukeyHSD(aov(REC ~ Method, data = Flower))				TukeyHSD(aov(REC ~ Method, data = Pollen))					TukeyHSD(aov(REC ~ Method, data = Bee))
Tukey multiple comparisons of means				Tukey multiple comparisons of means					Tukey multiple comparisons of means
95% family-wise confidence level				95% family-wise confidence level					95% family-wise confidence level
				Fit: aov(formula = REC ~ Method, data = Pollen)					Fit: aov(formula = REC ~ Method, data = Bee)
Fit: aov(formula = REC ~ Method, data = Flower)				$Method					$Method
				diff lwr upr p adj					diff lwr upr p adj
$Method				freeze_s-c18 -0.8812026 -4.937444 3.175039 0.9435936					c18-biota -36.793046 -58.18681 -15.39928 0.0000723
diff lwr upr p adj				psa-c18 0.6059856 -3.461145 4.673116 0.9806447					freeze-biota -1.659992 -21.93331 18.61333 0.9966535
freeze_s-c18 3.999307 1.046849 6.951765 0.0044811				Z-sep-c18 -31.3367051 -35.392946 -27.280464 0.0000000					psa+c18-biota -43.891840 -65.28561 -22.49807 0.0000013
psa-c18 1.372921 -1.571674 4.317516 0.5157004				psa-freeze_s 1.4871881 -2.579942 5.554318 0.7812946					freeze-c18 35.133054 13.84629 56.41982 0.0001555
psa-freeze_s -2.626386 -5.570982 0.318209 0.0913236				Z-sep-freeze_s -30.4555025 -34.511744 -26.399261 0.0000000					psa+c18-c18 -7.098793 -29.45527 15.25769 0.8450016
				Z-sep-psa -31.9426907 -36.009821 -27.875560 0.0000000					psa+c18-freeze -42.231848 -63.51862 -20.94508 0.0000031

## Sheet: SI 9 Statistic Data
Table S9 Kruskal-Wallis chi-squared and dunn-test for the number of CUPs detected per enironmental matrix (flower, pollen provision, emergeb bees) between land-use types (arable crops, vegetables, viticulture) and for the sum of concentrations (statistics where done with the log of the sum concentration).
Flowers				Pollen provision				Post-pupal bee
> kruskal_test_num<-kruskal.test(num~`Land-use type`,data=B)				> kruskal_testP<-kruskal.test(num~`Land-use type`,data=P)				> kruskal_test<-kruskal.test(num~`Land-use type`,data=Bee)
> print(kruskal_test_num)				> print(kruskal_testP)				> print(kruskal_test)
Kruskal-Wallis rank sum test				Kruskal-Wallis rank sum test				Kruskal-Wallis rank sum test
data: num by Land-use type				data: num by Land-use type				data: num by Land-use type
Kruskal-Wallis chi-squared = 6.5205, df = 2, p-value = 0.03838				Kruskal-Wallis chi-squared = 9.3452, df = 2, p-value = 0.009348				Kruskal-Wallis chi-squared = 3.5948, df = 2, p-value = 0.1657
> dunnTest(num~`Land-use type`,data=B,				> dunnTest(num~`Land-use type`,data=P,				> dunnTest(num~`Land-use type`,data=Bee,
+ method="bonferroni")				+ method="bonferroni")				+ method="bonferroni")
Dunn (1964) Kruskal-Wallis multiple comparison				Dunn (1964) Kruskal-Wallis multiple comparison				Dunn (1964) Kruskal-Wallis multiple comparison
p-values adjusted with the Bonferroni method.				p-values adjusted with the Bonferroni method.				p-values adjusted with the Bonferroni method.
Comparison Z P.unadj P.adj				Comparison Z P.unadj P.adj				Comparison Z P.unadj P.adj
1 arablecrops - vegetables -0.2227116 0.82375996 1.00000000				1 arablecrops - vegetables -3.030770 0.002439308 0.007317925				1 arable crops - vegetables -0.9790749 0.32754297 0.9826289
2 arablecrops - viticulture 2.1384247 0.03248229 0.09744686				2 arablecrops - viticulture -2.139173 0.032421698 0.097265095				2 arable crops - viticulture 0.3980088 0.69062370 1.0000000
3 vegetables - viticulture 2.3985739 0.01645905 0.04937716				3 vegetables - viticulture 1.554006 0.120182932 0.360548797				3 vegetables - viticulture 1.8879800 0.05902863 0.1770859
> kruskal_testsum<-kruskal.test(logsum~`Land-use type`,data=B)				> kruskal_testPs<-kruskal.test(logsum~`Land-use type`,data=P)				kruskal_test<-kruskal.test(logsum~`Land-use type`,data=Bee)
> print(kruskal_testsum)				> print(kruskal_testPs)				> print(kruskal_test)
Kruskal-Wallis rank sum test				Kruskal-Wallis rank sum test				Kruskal-Wallis rank sum test
data: logsum by Land-use type				data: logsum by Land-use type				data: logsum by Land-use type
Kruskal-Wallis chi-squared = 2.4184, df = 2, p-value = 0.2984				Kruskal-Wallis chi-squared = 5.4491, df = 2, p-value = 0.06558				Kruskal-Wallis chi-squared = 1.3114, df = 2, p-value = 0.5191
> dunnTest(logsum~`Land-use type`,data=B,				> dunnTest(logsum~`Land-use type`,data=P,				> dunnTest(logsum~`Land-use type`,data=Bee,
+ method="bonferroni")				+ method="bonferroni")				+ method="bonferroni")
Dunn (1964) Kruskal-Wallis multiple comparison				Dunn (1964) Kruskal-Wallis multiple comparison				Dunn (1964) Kruskal-Wallis multiple comparison
p-values adjusted with the Bonferroni method.				p-values adjusted with the Bonferroni method.				p-values adjusted with the Bonferroni method.
Comparison Z P.unadj P.adj				Comparison Z P.unadj P.adj				Comparison Z P.unadj P.adj
1 arablecrops - vegetables 0.2916059 0.7705879 1.0000000				1 arablecrops - vegetables -2.3328514 0.01965595 0.05896784				1 arable crops - vegetables -0.06148174 0.9509756 1.0000000
2 arablecrops - viticulture 1.4846150 0.1376458 0.4129375				2 arablecrops - viticulture -1.8873408 0.05911450 0.17734349				2 arable crops - viticulture 0.73808214 0.4604645 1.0000000
3 vegetables - viticulture 1.2601238 0.2076247 0.6228741				3 vegetables - viticulture 0.8369421 0.40262512 1.00000000				3 vegetables - viticulture 1.05609177 0.2909263 0.8727789
								> wilcox_test_result <- wilcox.test(NUM ~ hatching, data = Bee)
								> print(wilcox_test_result)
								Wilcoxon rank sum test with continuity correction
								data: NUM by hatching
								W = 167.5, p-value = 0.1373
								alternative hypothesis: true location shift is not equal to 0
								> wilcox_test_result <- wilcox.test(SUM ~ hatching, data = Bee)
								> print(wilcox_test_result)
								Wilcoxon rank sum test with continuity correction
								data: SUM by hatching
								W = 145, p-value = 0.4601
								alternative hypothesis: true location shift is not equal to 0

## Sheet: SI 10 Statistic Data matrices
Table S10 Results of the aova over the logarithmic number and sum concentration of CUPs per matrix (flowers, pollen provision, emerged bees) and the tuke HSD test as post-hoc test.
anova<-aov(num~Matrix,data=PBB)
> summary(anova)
Df Sum Sq Mean Sq F value Pr(>F)
Matrix 2 33.64 16.821 96.15 <2e-16 ***
Residuals 85 14.87 0.175
---
Signif. codes: 0 ‘***’ 0.001 ‘**’ 0.01 ‘*’ 0.05 ‘.’ 0.1 ‘ ’ 1
> tukey_result <- TukeyHSD(anova)
> print(tukey_result)
Tukey multiple comparisons of means
95% family-wise confidence level
Fit: aov(formula = num ~ Matrix, data = PBB)
$Matrix
diff lwr upr p adj
Flower-Bee 1.5544076 1.2716683 1.8371469 0.0e+00
Pollen-Bee 0.9971929 0.7550991 1.2392868 0.0e+00
Pollen-Flower -0.5572147 -0.8368890 -0.2775404 2.4e-05
> anova.sum<- aov(logsum1~Matrix,data=PBB)
> summary(anova.sum)
Df Sum Sq Mean Sq F value Pr(>F)
Matrix 2 266.7 133.34 40.61 4.18e-13 ***
Residuals 85 279.1 3.28
---
Signif. codes: 0 ‘***’ 0.001 ‘**’ 0.01 ‘*’ 0.05 ‘.’ 0.1 ‘ ’ 1
> tukey_results<-TukeyHSD(anova.sum)
> print(tukey_results)
Tukey multiple comparisons of means
95% family-wise confidence level
Fit: aov(formula = logsum1 ~ Matrix, data = PBB)
$Matrix
diff lwr upr p adj
Flower-Bee 4.498460 3.273569 5.7233511 0.0000000
Pollen-Bee 2.531886 1.483080 3.5806913 0.0000004
Pollen-Flower -1.966574 -3.178187 -0.7549614 0.0006141

[truncated: 2 more sheets: SI 11  Comparison, SI 12 Additional data]
